# Supplementary material for: Modeling human activity-related spread of the spotted lanternfly (Lycorma delicatula) in the US
Source: PLoS One. 2024 Aug 14;19(8):e0307754. doi: 10.1371/journal.pone.0307754 (PMC11324106; doi:10.1371/journal.pone.0307754)
Supplement: S1 Data — This Excel file contains all the data collected and generated in this study. It contains 5 tabs; 166 Region Data, 581 Region Data, 166 Region Model, 166 Region Model Accuracy, and 581 Region Model. The two Data tabs contain the collected data for each county in the respective regions. Specifically, county name, FIPS, number of garden centers, number of primary interstate highways (and their numbers) and population. The Model tabs contain the simulation outputs used to obtain the results presented in the manuscript with interactive maps. Readers can use these to run their own new simulations in Matlab (with or without changes to the code), export the results to the corresponding tab in this Excel file and see the results in map form. The 166 Region Model and the 166 Region Model Accuracy tabs also contains the calculations for the quantitative results, i.e. the number of model-data matches, false positives and false negatives, and model accuracy at the county level over time. (XLSX) [file pone.0307754.s001.xlsx]

## Sheet: 166 Region Data
FIPS	Region	SID	County	State	Country	NIS	GC	Pop	logPop	IS1	IS2	IS3	IS4	I14	I15	I16	I17	I18	I19	I20	I21
9001	1	1	Fairfield	CT	USA	2	30	943332	5.97466	84	95									1	1
10001	1	2	Kent	DE	USA	0	29	180786	5.25716											1	1
10003	1	3	New Castle	DE	USA	1	40	558753	5.74722	95								1	1	1	1
11001	1	4	Washington DC	DC	USA	0	19	705749	5.84865
24001	1	5	Allegany	MD	USA	1	7	70416	4.84767	68
24003	1	6	Anne Arundel	MD	USA	1	31	579234	5.76285												1
24005	1	7	Baltimore	MD	USA	2	26	827370	5.9177	83	95										1
24009	1	8	Calvert	MD	USA	0	5	92525	4.96626
24011	1	9	Caroline	MD	USA	0	1	33406	4.52382
24013	1	10	Carroll	MD	USA	1	17	168447	5.22646	70											1
24015	1	11	Cecil	MD	USA	1	10	102855	5.01223	95									1	1	1
24017	1	12	Charles	MD	USA	0	4	163257	5.21287
24021	1	13	Frederick	MD	USA	1	16	259547	5.41422	70											1
24023	1	14	Garrett	MD	USA	1	11	29235	4.4659	68
24025	1	15	Harford	MD	USA	1	18	255441	5.40729	95									1	1	1
24027	1	16	Howard	MD	USA	2	12	325690	5.5128	70	95										1
24029	1	17	Kent	MD	USA	0	5	19422	4.28829												1
24031	1	18	Montgomery	MD	USA	0	23	1050688	6.02147
24033	1	19	Prince George's	MD	USA	1	20	909327	5.95872	95
24035	1	20	Queen Anne’s	MD	USA	0	5	50381	4.70227
24041	1	21	Talbot	MD	USA	0	8	37181	4.57032
24043	1	22	Washington	MD	USA	2	10	151049	5.17912	70	81									1	1
24510	1	23	Baltimore City	MD	USA	2	13	593490	5.77341	83	95										1
34001	1	24	Atlantic	NJ	USA	0	23	263670	5.42106												1
34003	1	25	Bergen	NJ	USA	2	18	932202	5.96951	80	95										1
34005	1	26	Burlington	NJ	USA	1	23	445349	5.6487	95									1	1	1
34007	1	27	Camden	NJ	USA	1	24	506471	5.70455	76									1	1	1
34009	1	28	Cape May	NJ	USA	0	34	92039	4.96397
34011	1	29	Cumberland	NJ	USA	0	15	149527	5.17472												1
34013	1	30	Essex	NJ	USA	3	15	798975	5.90253	78	80	95									1
34015	1	31	Gloucester	NJ	USA	0	17	291636	5.46484										1	1	1
34017	1	32	Hudson	NJ	USA	2	14	672391	5.82762	78	95										1
34019	1	33	Hunterdon	NJ	USA	1	15	124371	5.09472	78								1	1	1	1
34021	1	34	Mercer	NJ	USA	1	26	367430	5.56517	95								1	1	1	1
34023	1	35	Middlesex	NJ	USA	1	20	825062	5.91649	95											1
34025	1	36	Monmouth	NJ	USA	0	16	618795	5.79155												1
34027	1	37	Morris	NJ	USA	1	19	491845	5.69183	80											1
34029	1	38	Ocean	NJ	USA	0	24	607186	5.78332												1
34031	1	39	Passaic	NJ	USA	1	17	501826	5.70055	80											1
34033	1	40	Salem	NJ	USA	0	9	62385	4.79508										1	1	1
34035	1	41	Somerset	NJ	USA	1	12	328934	5.51711	78									1	1	1
34037	1	42	Sussex	NJ	USA	1	19	140488	5.14764	80											1
34039	1	43	Union	NJ	USA	2	16	556341	5.74534	78	95										1
34041	1	44	Warren	NJ	USA	2	16	105267	5.02229	80	78							1	1	1	1
36003	1	45	Allegany	NY	USA	1	3	46091	4.66362	86
36005	1	46	Bronx	NY	USA	2	8	1418000	6.15168	87	95										1
36007	1	47	Broome	NY	USA	3	13	190488	5.27987	81	86	88									1
36015	1	48	Chemung	NY	USA	1	8	83456	4.92146
36017	1	49	Chenango	NY	USA	1	5	47207	4.67401	88
36023	1	50	Cortland	NY	USA	1	4	47581	4.67743	81
36025	1	51	Delaware	NY	USA	1	7	44135	4.64478	88
36027	1	52	Dutchess	NY	USA	1	16	294218	5.46867	84
36047	1	53	Kings	NY	USA	0	21	2559903	6.40822												1
36059	1	54	Nassau	NY	USA	0	18	1357000	6.13258
36061	1	55	New York	NY	USA	2	12	1628706	6.21184	78	95										1
36071	1	56	Orange	NY	USA	2	19	384940	5.58539	87	84									1	1
36079	1	57	Putnam	NY	USA	1	29	98320	4.99264	84
36081	1	58	Queens	NY	USA	0	12	2253858	6.35293												1
36085	1	59	Richmond	NY	USA	0	19	476143	5.67774											1	1
36087	1	60	Rockland	NY	USA	1	12	325789	5.51294	87										1	1
36097	1	61	Schuyler	NY	USA	0	4	17807	4.25059
36101	1	62	Steuben	NY	USA	2	11	95379	4.97945	86	99
36103	1	63	Suffolk	NY	USA	0	39	1477000	6.16938
36105	1	64	Sullivan	NY	USA	0	8	75432	4.87756
36107	1	65	Tioga	NY	USA	0	3	48203	4.68307
36109	1	66	Tompkins	NY	USA	0	7	102180	5.00937											1	1
36111	1	67	Ulster	NY	USA	1	15	177573	5.24938	87											1
36119	1	68	Westchester	NY	USA	2	19	967506	5.98565	87	95										1
39029	1	69	Columbiana	OH	USA	0	8	101883	5.0081
39081	1	70	Jefferson	OH	USA	0	9	65325	4.81508											1	1
42001	1	71	Adams	PA	USA	0	12	103009	5.01288	0
42003	1	72	Allegheny	PA	USA	2	18	1216000	6.08493	76	79									1	1
42005	1	73	Armstrong	PA	USA	0	9	64735	4.81114	0
42007	1	74	Beaver	PA	USA	1	12	163929	5.21466	76										1	1
42009	1	75	Bedford	PA	USA	3	7	47888	4.68023	70	76	99
42011	1	76	Berks	PA	USA	2	27	421164	5.62445	78	76			1	1	1	1	1	1	1	1
42013	1	77	Blair	PA	USA	1	18	121829	5.08575	99										1	1
42015	1	78	Bradford	PA	USA	0	4	60323	4.78048
42017	1	79	Bucks	PA	USA	1	31	628270	5.79815	95					1	1	1	1	1	1	1
42019	1	80	Butler	PA	USA	3	15	187853	5.27382	79	76	80
42021	1	81	Cambria	PA	USA	0	9	130192	5.11458	0											1
42023	1	82	Cameron	PA	USA	0	1	4447	3.64807												1
42025	1	83	Carbon	PA	USA	1	8	64182	4.80741	80								1	1	1	1
42027	1	84	Centre	PA	USA	2	15	162385	5.21055	80	99
42029	1	85	Chester	PA	USA	1	34	524989	5.72015	76					1	1	1	1	1	1	1
42031	1	86	Clarion	PA	USA	1	5	38438	4.58476	80
42033	1	87	Clearfield	PA	USA	1	17	79255	4.89903	80
42035	1	88	Clinton	PA	USA	1	6	38632	4.58695	80
42037	1	89	Columbia	PA	USA	1	15	64964	4.81267	80										1	1
42041	1	90	Cumberland	PA	USA	2	21	253370	5.40376	81	76									1	1
42043	1	91	Dauphin	PA	USA	3	15	278299	5.44451	81	83	76							1	1	1
42045	1	92	Delaware	PA	USA	1	21	566747	5.75339	95								1	1	1	1
42047	1	93	Elk	PA	USA	0	5	29910	4.47582
42051	1	94	Fayette	PA	USA	0	21	129274	5.11151
42055	1	95	Franklin	PA	USA	2	7	155027	5.19041	76	81										1
42057	1	96	Fulton	PA	USA	1	6	14530	4.16227	70
42059	1	97	Greene	PA	USA	1	2	36870	4.56667	79
42061	1	98	Huntingdon	PA	USA	0	2	45144	4.6546	0										1	1
42063	1	99	Indiana	PA	USA	0	8	84073	4.92466	0
42065	1	100	Jefferson	PA	USA	1	6	43425	4.63774	80
42067	1	101	Juniata	PA	USA	0	3	24763	4.3938	0										1	1
42069	1	102	Lackawanna	PA	USA	2	20	209674	5.32154	81	84										1
42071	1	103	Lancaster	PA	USA	1	41	545724	5.73697	76								1	1	1	1
42073	1	104	Lawrence	PA	USA	2	14	85512	4.93203	76	79
42075	1	105	Lebanon	PA	USA	3	17	141793	5.15165	78	81	76						1	1	1	1
42077	1	106	Lehigh	PA	USA	1	13	369318	5.5674	78						1	1	1	1	1	1
42079	1	107	Luzerne	PA	USA	2	31	317417	5.50163	80	81									1	1
42081	1	108	Lycoming	PA	USA	0	15	113299	5.05423	0
42083	1	109	McKean	PA	USA	0	4	40625	4.60879
42087	1	110	Mifflin	PA	USA	0	6	46138	4.66406	0										1	1
42089	1	111	Monroe	PA	USA	1	13	170271	5.23114	80								1	1	1	1
42091	1	112	Montgomery	PA	USA	1	38	830915	5.91956	76					1	1	1	1	1	1	1
42093	1	113	Montour	PA	USA	1	4	18230	4.26079	80											1
42095	1	114	Northampton	PA	USA	1	17	305285	5.48471	78						1	1	1	1	1	1
42097	1	115	Northumberland	PA	USA	1	6	90843	4.95829	80										1	1
42099	1	116	Perry	PA	USA	0	8	46272	4.66532	0										1	1
42101	1	117	Philadelphia	PA	USA	2	20	1584000	6.19976	95	76							1	1	1	1
42103	1	118	Pike	PA	USA	1	10	55809	4.7467	84											1
42105	1	119	Potter	PA	USA	0	2	16526	4.21817
42107	1	120	Schuylkill	PA	USA	1	8	141359	5.15032	81								1	1	1	1
42109	1	121	Snyder	PA	USA	0	8	40372	4.60608	0
42111	1	122	Somerset	PA	USA	1	17	73447	4.86597	76
42113	1	123	Sullivan	PA	USA	0	2	6066	3.7829	0
42115	1	124	Susquehanna	PA	USA	1	4	40328	4.60561	81
42117	1	125	Tioga	PA	USA	0	6	40591	4.60843
42119	1	126	Union	PA	USA	1	9	44923	4.65247	80
42125	1	127	Washington	PA	USA	2	13	206865	5.31569	70	79
42127	1	128	Wayne	PA	USA	1	14	51361	4.71063	84											1
42129	1	129	Westmoreland	PA	USA	2	26	348899	5.5427	76	70										1
42131	1	130	Wyoming	PA	USA	0	3	26794	4.42804	0
42133	1	131	York	PA	USA	2	30	449058	5.6523	83	76									1	1
51013	1	132	Arlington	VA	USA	1	4	236842	5.37446	95	66
51043	1	133	Clarke	VA	USA	0	2	14619	4.16492	0										1	1
51047	1	134	Culpeper	VA	USA	0	8	52605	4.72103
51059	1	135	Fairfax	VA	USA	2	30	1147532	6.05976	66
51061	1	136	Fauquier	VA	USA	1	9	71222	4.85261	66
51069	1	137	Frederick	VA	USA	1	8	89313	4.95091	81								1	1	1	1
51079	1	138	Greene	VA	USA	0	6	19819	4.29708
51107	1	139	Loudoun	VA	USA	0	26	413538	5.61652	0
51113	1	140	Madison	VA	USA	0	3	13261	4.12258
51139	1	141	Page	VA	USA	0	4	23902	4.37843												1
51153	1	142	Prince William	VA	USA	2	23	470335	5.67241	66	95										1
51157	1	143	Rappahannock	VA	USA	0	0	7370	3.86747
51165	1	144	Rockingham	VA	USA	1	8	81948	4.91354	81
51171	1	145	Shenandoah	VA	USA	1	11	43616	4.63965	81											1
51179	1	146	Stafford	VA	USA	1	11	152882	5.18436	95
51187	1	147	Warren	VA	USA	2	6	40164	4.60384	66	81									1	1
51510	1	148	Alexandria City	VA	USA	0	2	159428	5.20256
51660	1	149	Harrisonburg City	VA	USA	1	6	53016	4.72441	81
51683	1	150	Manassas City	VA	USA	0	4	41085	4.61368
51685	1	151	Manassas Park City	VA	USA	0	1	17478	4.24249
51840	1	152	Winchester City	VA	USA	1	5	28078	4.44837	81
54003	1	153	Berkeley	WV	USA	1	11	119171	5.07617	81										1	1
54009	1	154	Brooke	WV	USA	0	2	21939	4.34122
54023	1	155	Grant	WV	USA	0	0	11616	4.06506
54027	1	156	Hampshire	WV	USA	0	2	23175	4.36502	0
54029	1	157	Hancock	WV	USA	0	5	28810	4.45954
54031	1	158	Hardy	WV	USA	0	4	13776	4.13912	0
54037	1	159	Jefferson	WV	USA	0	9	57146	4.75699	0											1
54051	1	160	Marshall	WV	USA	0	4	30531	4.48474
54057	1	161	Mineral	WV	USA	0	3	26868	4.42924											1	1
54061	1	162	Monongalia	WV	USA	2	7	105612	5.02371	79	68
54065	1	163	Morgan	WV	USA	0	1	17884	4.25246	0
54069	1	164	Ohio	WV	USA	1	16	41411	4.61712	70
54077	1	165	Preston	WV	USA	1	4	33432	4.52416	68
54093	1	166	Tucker	WV	USA	0	2	6982	3.84398
					USA
					USA
					USA
					USA
					USA
					USA
					USA
					USA
					USA
					USA
					USA
					USA
					USA
					USA
					USA
					USA
					USA
					USA
					USA
					USA
					USA
					USA
					USA
					USA
					USA
					USA
					USA
					USA
					USA
					USA
					USA
					USA
					USA
					USA
					USA
					USA
					USA
					USA
					USA
					USA
					USA
					USA
					USA
					USA
					USA
					USA
					USA
					USA
					USA
					USA
					USA
					USA
					USA
					USA
					USA
					USA
					USA
					USA
					USA
					USA
					USA
					USA
					USA
					USA
					USA
					USA
					USA
					USA
					USA
					USA
					USA
					USA
					USA
					USA
					USA
					USA
					USA
					USA
					USA
					USA
					USA
					USA
					USA
					USA
					USA
					USA
					USA
					USA
					USA
					USA
					USA
					USA
					USA
					USA
					USA
					USA
					USA
					USA
					USA
					USA
					USA
					USA
					USA
					USA
					USA
					USA
					USA
					USA
					USA
					USA
					USA
					USA
					USA
					USA
					USA
					USA
					USA
					USA
					USA
					USA
					USA
					USA
					USA
					USA
					USA
					USA
					USA
					USA
					USA
					USA
					USA
					USA
					USA
					USA
					USA
					USA
					USA
					USA
					USA
					USA
					USA
					USA
					USA
					USA
					USA
					USA
					USA
					USA
					USA
					USA
					USA
					USA
					USA
					USA
					USA
					USA
					USA
					USA
					USA
					USA
					USA
					USA
					USA
					USA
					USA
					USA
					USA
					USA
					USA
					USA
					USA
					USA
					USA
					USA
					USA
					USA
					USA
					USA
					USA
					USA
					USA
					USA
					USA
					USA
					USA
					USA
					USA
					USA
					USA
					USA
					USA
					USA
					USA
					USA
					USA
					USA
					USA
					USA
					USA
					USA
					USA
					USA
					USA
					USA
					USA
					USA
					USA
					USA
					USA
					USA
					USA
					USA
					USA
					USA
					USA
					USA
					USA
					USA
					USA
					USA
					USA
					USA
					USA
					USA
					USA
					USA
					USA
					USA
					USA
					USA
					USA
					USA
					USA
					USA
					USA
					USA
					USA
					USA
					USA
					USA
					USA
					USA
					USA
					USA
					USA
					USA
					USA
					USA
					USA
					USA
					USA
					USA
					USA
					USA
					USA
					USA
					USA
					USA
					USA
					USA
					USA
					USA
					USA
					USA
					USA
					USA
					USA
					USA
					USA
					USA
					USA
					USA
					USA
					USA
					USA
					USA
					USA
					USA
					USA
					USA
					USA
					USA
					USA
					USA
					USA
					USA
					USA
					USA
					USA
					USA
					USA
					USA
					USA
					USA
					USA
					USA
					USA
					USA
					USA
					USA
					USA
					USA
					USA
					USA
					USA
					USA
					USA
					USA
					USA
					USA
					USA
					USA
					USA
					USA
					USA
					USA
					USA
					USA
					USA
					USA
					USA
					USA
					USA
					USA
					USA
					USA
					USA
					USA
					USA
					USA
					USA
					USA
					USA
					USA
					USA
					USA
					USA
					USA
					USA
					USA
					USA
					USA
					USA
					USA
					USA
					USA
					USA
					USA
					USA
					USA
					USA
					USA
					USA
					USA
					USA
					USA
					USA
					USA
					USA
					USA
					USA
					USA
					USA
					USA
					USA
					USA
					USA
					USA
					USA
					USA
					USA
					USA
					USA
					USA
					USA
					USA
					USA
					USA
					USA
					USA
					USA
					USA
					USA
					USA
					USA
					USA
					USA
					USA
					USA
					USA
					USA
					USA
					USA
					USA
					USA
					USA
					USA
					USA
					USA
					USA
					USA
					USA
					USA
					USA
					USA
					USA
					USA
					USA
					USA
					USA
					USA
					USA
					USA
					USA
					USA

## Sheet: 581 Region Data
FIPS	Region	LID	County	State	NIS	GC	Pop	IS1	IS2	IS3	IS4	I14	I15	I16	I17	I18	I19	I20	I21
9001	1	1	Fairfield	CT	2	30	943332	84	95									1	1
9003		2	Hartford	CT	2	24	891720	84	91
9005		3	Litchfield	CT	0	18	180333
9007		4	Middlesex	CT	2	16	162436	91	95
9009		5	New Haven	CT	3	19	854757	84	91	95
9011		6	New London	CT	1	18	265206	95
9013		7	Tolland	CT	1	10	150721	84
9015		8	Windham	CT	0	18	116782
10001	1	9	Kent	DE	0	29	180786											1	1
10003	1	10	New Castle	DE	1	40	558753	95								1	1	1	1
10005		11	Sussex	DE	0	17	234225
11001	1	12	Washington DC	DC	0	19	705749
18019		13	Clark	IN	1	3	118302	65
18029		14	Dearborn	IN	1	5	49458	74
18031		15	Decatur	IN	1	4	26559	74
18041		16	Fayette	IN	0	5	23102
18047		17	Franklin	IN	1	1	22758	74
18065		18	Henry	IN	1	4	47972	70
18077		19	Jefferson	IN	0	6	32308
18079		20	Jennings	IN	0	2	27735
18115		21	Ohio	IN	0	0	5875
18135		22	Randolph	IN	0	8	24665
18137		23	Ripley	IN	1	3	28324	74
18139		24	Rush	IN	1	4	16581	74
18143		25	Scott	IN	1	1	23873	65
18155		26	Switzerland	IN	0	0	10751												1
18161		27	Union	IN	0	1	7054
18177		28	Wayne	IN	1	4	65884	70
24001	1	29	Allegany	MD	1	7	70416	68
24003	1	30	Anne Arundel	MD	1	31	579234												1
24005	1	31	Baltimore	MD	2	26	827370	83	95										1
24009	1	32	Calvert	MD	0	5	92525
24011	1	33	Caroline	MD	0	1	33406
24013	1	34	Carroll	MD	1	17	168447	70											1
24015	1	35	Cecil	MD	1	10	102855	95									1	1	1
24017	1	36	Charles	MD	0	4	163257
24019		37	Dorchester	MD	0	4	31929
24021	1	38	Frederick	MD	1	16	259547	70											1
24023	1	39	Garrett	MD	1	11	29235	68
24025	1	40	Harford	MD	1	18	255441	95									1	1	1
24027	1	41	Howard	MD	2	12	325690	70	95										1
24029	1	42	Kent	MD	0	5	19422												1
24031	1	43	Montgomery	MD	0	23	1050688
24033	1	44	Prince George's	MD	1	20	909327	95
24035	1	45	Queen Anne’s	MD	0	5	50381
24037		46	Saint Mary's	MD	0	2	113510
24039		47	Somerset	MD	0	1	25616
24041	1	48	Talbot	MD	0	8	37181
24043	1	49	Washington	MD	2	10	151049	70	81									1	1
24045		50	Wicomico	MD	0	10	103609
24047		51	Worcester	MD	0	4	52276
24510	1	52	Baltimore City	MD	2	13	593490	83	95										1
25001		53	Barnstable	MA	0	23	228996
25003		54	Berkshire	MA	1	10	124944	90
25005		55	Bristol	MA	1	15	565217	95
25007		56	Dukes	MA	0	2	20600
25009		57	Essex	MA	2	10	789034	93	95
25011		58	Franklin	MA	1	5	70180	91
25013		59	Hampden	MA	2	15	466372	90	91
25015		60	Hampshire	MA	1	6	160830	91
25017		61	Middlesex	MA	3	17	1612000	90	93	95
25019		62	Nantucket	MA	0	5	11327
25021		63	Norfolk	MA	2	17	706775	93	95
25023		64	Plymouth	MA	0	16	530819
25025		65	Suffolk	MA	2	16	803907	90	93
25027		66	Worcester	MA	2	20	830622	84	90										1
34001	1	67	Atlantic	NJ	0	23	263670												1
34003	1	68	Bergen	NJ	2	18	932202	80	95										1
34005	1	69	Burlington	NJ	1	23	445349	95									1	1	1
34007	1	70	Camden	NJ	1	24	506471	76									1	1	1
34009	1	71	Cape May	NJ	0	34	92039
34011	1	72	Cumberland	NJ	0	15	149527												1
34013	1	73	Essex	NJ	3	15	798975	78	80	95									1
34015	1	74	Gloucester	NJ	0	17	291636										1	1	1
34017	1	75	Hudson	NJ	2	14	672391	78	95										1
34019	1	76	Hunterdon	NJ	1	15	124371	78								1	1	1	1
34021	1	77	Mercer	NJ	1	26	367430	95								1	1	1	1
34023	1	78	Middlesex	NJ	1	20	825062	95											1
34025	1	79	Monmouth	NJ	0	16	618795												1
34027	1	80	Morris	NJ	1	19	491845	80											1
34029	1	81	Ocean	NJ	0	24	607186												1
34031	1	82	Passaic	NJ	1	17	501826	80											1
34033	1	83	Salem	NJ	0	9	62385										1	1	1
34035	1	84	Somerset	NJ	1	12	328934	78									1	1	1
34037	1	85	Sussex	NJ	1	19	140488	80											1
34039	1	86	Union	NJ	2	16	556341	78	95										1
34041	1	87	Warren	NJ	2	16	105267	80	78							1	1	1	1
36001		88	Albany	NY	2	4	305506	87	90
36003	1	89	Allegany	NY	1	3	46091	86
36005	1	90	Bronx	NY	2	8	1418000	87	95										1
36007	1	91	Broome	NY	3	13	190488	81	86	88									1
36009		92	Cattaraugus	NY	1	7	76117	86
36011		93	Cayuga	NY	1	4	76576	90
36013		94	Chautauqua	NY	2	7	126903	86	90
36015	1	95	Chemung	NY	1	8	83456
36017	1	96	Chenango	NY	1	5	47207	88
36019		97	Clinton	NY	1	5	80485	87
36021		98	Columbia	NY	1	10	59461	90
36023	1	99	Cortland	NY	1	4	47581	81
36025	1	100	Delaware	NY	1	7	44135	88
36027	1	101	Dutchess	NY	1	16	294218	84
36029		102	Erie	NY	1	15	918702	90
36031		103	Essex	NY	1	7	36885	87
36033		104	Franklin	NY	0	2	50022
36035		105	Fulton	NY	0	1	53383
36037		106	Genesee	NY	1	4	57280	90
36039		107	Greene	NY	1	4	47188	87
36041		108	Hamilton	NY	0	1	4416
36043		109	Herkimer	NY	1	4	61319	90
36045		110	Jefferson	NY	1	11	109834	81
36047	1	111	Kings	NY	0	21	2559903												1
36049		112	Lewis	NY	0	2	26296
36051		113	Livingston	NY	0	2	62914
36053		114	Madison	NY	1	4	70941	90
36055		115	Monroe	NY	1	16	741770	90
36057		116	Montgomery	NY	1	6	49221	90
36059	1	117	Nassau	NY	0	18	1357000
36061	1	118	New York	NY	2	12	1628706	78	95										1
36063		119	Niagara	NY	0	9	209281
36065		120	Oneida	NY	1	14	228671	90
36067		121	Onondaga	NY	2	17	460528	81	90
36069		122	Ontario	NY	1	11	109777	90
36071	1	123	Orange	NY	2	19	384940	87	84									1	1
36073		124	Orleans	NY	0	1	40352
36075		125	Oswego	NY	1	5	117124	81
36077		126	Otsego	NY	1	6	59493	88
36079	1	127	Putnam	NY	1	29	98320	84
36081	1	128	Queens	NY	0	12	2253858												1
36083		129	Rensselaer	NY	1	9	158714	90
36085	1	130	Richmond	NY	0	19	476143											1	1
36087	1	131	Rockland	NY	1	12	325789	87										1	1
36089		132	St. Lawrence	NY	0	8	107740
36091		133	Saratoga	NY	1	10	229863	87
36093		134	Schenectady	NY	2	2	155299	88	90
36095		135	Schoharie	NY	1	1	30999	88
36097	1	136	Schuyler	NY	0	4	17807
36099		137	Seneca	NY	1	1	34016	90
36101	1	138	Steuben	NY	2	11	95379	86	99
36103	1	139	Suffolk	NY	0	39	1477000
36105	1	140	Sullivan	NY	0	8	75432
36107	1	141	Tioga	NY	0	3	48203
36109	1	142	Tompkins	NY	0	7	102180											1	1
36111	1	143	Ulster	NY	1	15	177573	87											1
36113		144	Warren	NY	1	8	63944	87
36115		145	Washington	NY	0	4	61204
36117		146	Wayne	NY	0	8	89918
36119	1	147	Westchester	NY	2	19	967506	87	95										1
36121		148	Wyoming	NY	0	3	39859
36123		149	Yates	NY	0	5	24913
37001		150	Alamance	NC	2	11	169509	85	40
37003		151	Alexander	NC	0	5	37497
37005		152	Alleghany	NC	0	1	11008
37007		153	Anson	NC	0	2	24446
37009		154	Ashe	NC	0	8	26863
37011		155	Avery	NC	0	6	17506
37013		156	Beaufort	NC	0	6	46994
37015		157	Bertie	NC	0	1	19380
37017		158	Bladen	NC	0	2	33407
37019		159	Brunswick	NC	0	15	142820
37021		160	Buncombe	NC	2	24	261191	40	26
37023		161	Burke	NC	1	8	90485	40
37025		162	Cabarrus	NC	1	12	216453	85
37027		163	Caldwell	NC	0	7	82178
37029		164	Camden	NC	0	0	10867
37031		165	Carteret	NC	0	10	69473
37033		166	Caswell	NC	0	1	22684
37035		167	Catawba	NC	1	8	159551	40
37037		168	Chatham	NC	0	8	74470
37039		169	Cherokee	NC	0	6	27969
37041		170	Chowan	NC	0	3	14097
37043		171	Clay	NC	0	0	10946
37045		172	Cleveland	NC	1	11	97947	85
37047		173	Columbus	NC	0	8	56068
37049		174	Craven	NC	0	7	102139
37051		175	Cumberland	NC	1	22	335509	95
37053		176	Currituck	NC	0	3	27763
37055		177	Dare	NC	0	5	37009
37057		178	Davidson	NC	1	12	167609	85
37059		179	Davie	NC	1	3	42846	40
37061		180	Duplin	NC	1	4	58967	40
37063		181	Durham	NC	2	14	321488	85	40
37065		182	Edgecombe	NC	0	3	51472
37067		183	Forsyth	NC	2	18	382295	40	74
37069		184	Franklin	NC	0	5	69685
37071		185	Gaston	NC	1	14	224529	85
37073		186	Gates	NC	0	0	11562
37075		187	Graham	NC	0	1	8509
37077		188	Granville	NC	1	1	60443	85
37079		189	Greene	NC	0	0	21033
37081		190	Guilford	NC	4	20	537174	40	85	73	74
37083		191	Halifax	NC	1	7	50010	95
37085		192	Harnett	NC	1	5	135976	95
37087		193	Haywood	NC	1	9	62317	40
37089		194	Henderson	NC	1	12	117417	26
37091		195	Hertford	NC	0	4	24012
37093		196	Hoke	NC	0	4	55234
37095		197	Hyde	NC	0	1	5213
37097		198	Iredell	NC	2	16	181806	77	40
37099		199	Jackson	NC	0	3	43938
37101		200	Johnston	NC	2	10	209339	40	95
37103		201	Jones	NC	0	0	9419
37105		202	Lee	NC	0	6	61779
37107		203	Lenoir	NC	0	5	55949
37109		204	Lincoln	NC	0	11	86111
37111		205	McDowell	NC	1	3	45756	40
37113		206	Macon	NC	0	7	34813
37115		207	Madison	NC	1	0	21755	26
37117		208	Martin	NC	0	2	22849
37119		209	Mecklenburg	NC	2	24	1110356	77	85
37121		210	Mitchell	NC	0	2	15004
37123		211	Montgomery	NC	1	2	27252	74
37125		212	Moore	NC	0	7	100880
37127		213	Nash	NC	1	7	94298	95
37129		214	New Hanover	NC	1	17	234473	40
37131		215	Northampton	NC	1	2	19483	95
37133		216	Onslow	NC	0	13	197938
37135		217	Orange	NC	2	11	148476	85	40
37137		218	Pamlico	NC	0	3	12726
37139		219	Pasquotank	NC	0	6	39824
37141		220	Pender	NC	1	9	63060	40
37143		221	Perquimans	NC	0	1	13463
37145		222	Person	NC	0	9	39490
37147		223	Pitt	NC	0	6	180742
37149		224	Polk	NC	1	5	20557	26
37151		225	Randolph	NC	3	10	143667	73	74	85
37153		226	Richmond	NC	1	1	44829	74
37155		227	Robeson	NC	2	8	130625	95	74
37157		228	Rockingham	NC	1	6	91010	73
37159		229	Rowan	NC	1	11	142088	85
37161		230	Rutherford	NC	0	9	67029
37163		231	Sampson	NC	1	7	63385	40
37165		232	Scotland	NC	1	3	34823	74
37167		233	Stanly	NC	0	9	62806
37169		234	Stokes	NC	0	3	45591
37171		235	Surry	NC	2	8	71783	77	74
37173		236	Swain	NC	0	1	14271
37175		237	Transylvania	NC	0	6	34385
37177		238	Tyrell	NC	0	1	4095
37179		239	Union	NC	0	13	239859
37181		240	Vance	NC	1	3	44535	85
37183		241	Wake	NC	2	32	1111761	40	87
37185		242	Warren	NC	1	5	19898	85
37187		243	Washington	NC	0	1	11922
37189		244	Watauga	NC	0	6	56177
37191		245	Wayne	NC	0	8	123131
37193		246	Wilkes	NC	0	10	68412
37195		247	Wilson	NC	1	8	81801	95
37197		248	Yadkin	NC	1	2	37667	77
37199		249	Yancey	NC	0	2	17760
39001		250	Adams	OH	0	1	27776
39003		251	Allen	OH	1	4	102351	75
39005		252	Ashland	OH	1	8	53484	71
39007		253	Ashtabula	OH	1	6	97241	90
39009		254	Athens	OH	0	2	65327
39011		255	Auglaize	OH	1	3	45656	75
39013		256	Belmont	OH	1	12	67006	70
39015		257	Brown	OH	0	5	43432
39017		258	Butler	OH	1	15	383134	75
39019		259	Carroll	OH	0	2	26914
39021		260	Champaign	OH	0	6	38885
39023		261	Clark	OH	1	8	134083	70
39025		262	Clermont	OH	0	20	206428
39027		263	Clinton	OH	1	11	41968	71
39029	1	264	Columbiana	OH	0	8	101883
39031		265	Coshocton	OH	0	7	36600
39033		266	Crawford	OH	0	0	41494
39035		267	Cuyahoga	OH	4	19	1235000	71	77	80	90								1
39037		268	Darke	OH	0	4	51113
39039		269	Defiance	OH	0	5	38087
39041		270	Delaware	OH	1	23	209177	71
39043		271	Erie	OH	1	6	74266	80
39045		272	Fairfield	OH	1	11	157574	70
39047		273	Fayette	OH	1	6	28525	71
39049		274	Franklin	OH	2	29	1317000	70	71
39051		275	Fulton	OH	1	2	42126	90
39053		276	Gallia	OH	0	0	29898
39055		277	Geauga	OH	0	12	93649
39057		278	Greene	OH	1	15	168937	71
39059		279	Guernsey	OH	2	5	38875	70	77
39061		280	Hamilton	OH	3	12	817473	74	75	71
39063		281	Hancock	OH	1	8	75783	75
39065		282	Hardin	OH	0	6	31365
39067		283	Harrison	OH	0	2	15040
39069		284	Henry	OH	0	3	27006
39071		285	Highland	OH	0	2	43016
39073		286	Hocking	OH	0	3	28264
39075		287	Holmes	OH	0	9	43960
39077		288	Huron	OH	0	0	58266
39079		289	Jackson	OH	0	5	32413
39081	1	290	Jefferson	OH	0	9	65325											1	1
39083		291	Knox	OH	0	10	62322
39085		292	Lake	OH	1	12	230149	90
39087		293	Lawrence	OH	0	4	59463
39089		294	Licking	OH	1	11	176862	70
39091		295	Logan	OH	0	5	45672
39093		296	Lorain	OH	2	1	309833	80	90
39095		297	Lucas	OH	2	22	428348	75	90
39097		298	Madison	OH	2	1	44731	70	71
39099		299	Mahoning	OH	2	13	228683	76	80
39101		300	Marion	OH	0	5	65093
39103		301	Medina	OH	2	13	179746	71	76
39105		302	Meigs	OH	0	4	23078
39107		303	Mercer	OH	0	4	41172
39109		304	Miami	OH	1	9	106987	75
39111		305	Monroe	OH	0	4	13942
39113		306	Montgomery	OH	2	6	531687	70	75
39115		307	Morgan	OH	0	2	14640
39117		308	Morrow	OH	1	5	35328	71
39119		309	Muskingum	OH	1	16	86215	70
39121		310	Noble	OH	1	6	14416	77
39123		311	Ottawa	OH	1	1	40525	90
39125		312	Paulding	OH	0	1	18672
39127		313	Perry	OH	0	4	36134
39129		314	Pickaway	OH	1	0	58457	71
39131		315	Pike	OH	0	1	28000
39133		316	Portage	OH	2	13	162466	76	80
39135		317	Preble	OH	1	1	40882	70
39137		318	Putnam	OH	0	6	33861
39139		319	Richland	OH	1	15	121154	71
39141		320	Ross	OH	0	2	76666
39143		321	Sandusky	OH	2	4	58518	90	80
39145		322	Scioto	OH	0	3	75314
39147		323	Seneca	OH	0	0	55178
39149		324	Shelby	OH	1	7	48590	75
39151		325	Stark	OH	1	18	370606	77
39153		326	Summit	OH	3	17	541013	76	77	80
39155		327	Trumbull	OH	1	12	197974	80
39157		328	Tuscarawas	OH	1	12	91987	77
39159		329	Union	OH	0	6	58988
39161		330	Van Wert	OH	0	3	28275
39163		331	Vinton	OH	0	2	13083
39165		332	Warren	OH	2	17	234602	75	71
39167		333	Washington	OH	1	0	59911	77
39169		334	Wayne	OH	1	8	115710	71
39171		335	Williams	OH	1	2	36692	90
39173		336	Wood	OH	2	8	130817	75	90
39175		337	Wyandot	OH	0	1	22000
42001	1	338	Adams	PA	0	12	103009	0
42003	1	339	Allegheny	PA	2	18	1216000	76	79									1	1
42005	1	340	Armstrong	PA	0	9	64735	0
42007	1	341	Beaver	PA	1	12	163929	76										1	1
42009	1	342	Bedford	PA	3	7	47888	70	76	99
42011	1	343	Berks	PA	2	27	421164	78	76			1	1	1	1	1	1	1	1
42013	1	344	Blair	PA	1	18	121829	99										1	1
42015	1	345	Bradford	PA	0	4	60323
42017	1	346	Bucks	PA	1	31	628270	95					1	1	1	1	1	1	1
42019	1	347	Butler	PA	3	15	187853	79	76	80
42021	1	348	Cambria	PA	0	9	130192	0											1
42023	1	349	Cameron	PA	0	1	4447												1
42025	1	350	Carbon	PA	1	8	64182	80								1	1	1	1
42027	1	351	Centre	PA	2	15	162385	80	99
42029	1	352	Chester	PA	1	34	524989	76					1	1	1	1	1	1	1
42031	1	353	Clarion	PA	1	5	38438	80
42033	1	354	Clearfield	PA	1	17	79255	80
42035	1	355	Clinton	PA	1	6	38632	80
42037	1	356	Columbia	PA	1	15	64964	80										1	1
42039		357	Crawford	PA	1	3	84629	79
42041	1	358	Cumberland	PA	2	21	253370	81	76									1	1
42043	1	359	Dauphin	PA	3	15	278299	81	83	76							1	1	1
42045	1	360	Delaware	PA	1	21	566747	95								1	1	1	1
42047	1	361	Elk	PA	0	5	29910
42049		362	Erie	PA	3	17	269728	79	86	90
42051	1	363	Fayette	PA	0	21	129274
42053		364	Forest	PA	0	0	7247
42055	1	365	Franklin	PA	2	7	155027	76	81										1
42057	1	366	Fulton	PA	1	6	14530	70
42059	1	367	Greene	PA	1	2	36870	79
42061	1	368	Huntingdon	PA	0	2	45144	0										1	1
42063	1	369	Indiana	PA	0	8	84073	0
42065	1	370	Jefferson	PA	1	6	43425	80
42067	1	371	Juniata	PA	0	3	24763	0										1	1
42069	1	372	Lackawanna	PA	2	20	209674	81	84										1
42071	1	373	Lancaster	PA	1	41	545724	76								1	1	1	1
42073	1	374	Lawrence	PA	2	14	85512	76	79
42075	1	375	Lebanon	PA	3	17	141793	78	81	76						1	1	1	1
42077	1	376	Lehigh	PA	1	13	369318	78						1	1	1	1	1	1
42079	1	377	Luzerne	PA	2	31	317417	80	81									1	1
42081	1	378	Lycoming	PA	0	15	113299	0
42083	1	379	McKean	PA	0	4	40625
42085		380	Mercer	PA	2	7	109424	79	80
42087	1	381	Mifflin	PA	0	6	46138	0										1	1
42089	1	382	Monroe	PA	1	13	170271	80								1	1	1	1
42091	1	383	Montgomery	PA	1	38	830915	76					1	1	1	1	1	1	1
42093	1	384	Montour	PA	1	4	18230	80											1
42095	1	385	Northampton	PA	1	17	305285	78						1	1	1	1	1	1
42097	1	386	Northumberland	PA	1	6	90843	80										1	1
42099	1	387	Perry	PA	0	8	46272	0										1	1
42101	1	388	Philadelphia	PA	2	20	1584000	95	76							1	1	1	1
42103	1	389	Pike	PA	1	10	55809	84											1
42105	1	390	Potter	PA	0	2	16526
42107	1	391	Schuylkill	PA	1	8	141359	81								1	1	1	1
42109	1	392	Snyder	PA	0	8	40372	0
42111	1	393	Somerset	PA	1	17	73447	76
42113	1	394	Sullivan	PA	0	2	6066	0
42115	1	395	Susquehanna	PA	1	4	40328	81
42117	1	396	Tioga	PA	0	6	40591
42119	1	397	Union	PA	1	9	44923	80
42121		398	Venango	PA	1	3	50668	80
42123		399	Warren	PA	0	2	39191
42125	1	400	Washington	PA	2	13	206865	70	79
42127	1	401	Wayne	PA	1	14	51361	84											1
42129	1	402	Westmoreland	PA	2	26	348899	76	70										1
42131	1	403	Wyoming	PA	0	3	26794	0
42133	1	404	York	PA	2	30	449058	83	76									1	1
44003		405	Kent	RI	1	21	164292	95
44007		406	Providence	RI	1	28	638931	95
44009		407	Washington	RI	1	20	125577	95
51001		408	Accomack	VA	0	4	32316
51003		409	Albemarle	VA	1	11	156596	64
51005		410	Alleghany	VA	1	3	20398	64
51007		411	Amelia	VA	0	1	13145
51009		412	Amherst	VA	0	2	31605
51011		413	Appomattox	VA	0	5	15911
51013	1	414	Arlington	VA	1	4	236842	95	66
51015		415	Augusta	VA	2	20	123120	81	64
51017		416	Bath	VA	0	0	4147
51019		417	Bedford	VA	0	9	78997
51021		418	Bland	VA	1	0	6280	77
51023		419	Botetourt	VA	1	0	33419	81
51025		420	Brunswick	VA	1	0	16231	85
51027		421	Buchanan	VA	0	3	21004
51029		422	Buckingham	VA	0	0	17148
51031		423	Campbell	VA	0	1	54885
51033		424	Caroline	VA	1	2	30725	95
51035		425	Carroll	VA	1	4	29791	77
51036		426	Charles City	VA	0	2	6963
51037		427	Charlotte	VA	0	0	11880
51041		428	Chesterfield	VA	1	20	352802	95
51043	1	429	Clarke	VA	0	2	14619	0										1	1
51045		430	Craig	VA	0	1	5131
51047	1	431	Culpeper	VA	0	8	52605
51049		432	Cumberland	VA	0	2	9932
51051		433	Dickenson	VA	0	0	14756
51053		434	Dinwiddie	VA	1	2	28544	85
51057		435	Essex	VA	0	3	10953
51059	1	436	Fairfax	VA	2	30	1147532	66
51061	1	437	Fauquier	VA	1	9	71222	66
51063		438	Floyd	VA	0	4	15749
51065		439	Fluvanna	VA	1	2	27270	64
51067		440	Franklin	VA	0	5	56042
51069	1	441	Frederick	VA	1	8	89313	81								1	1	1	1
51071		442	Giles	VA	0	4	16720
51073		443	Gloucester	VA	0	8	37348
51075		444	Goochland	VA	1	2	23753	64
51077		445	Grayson	VA	0	1	15550
51079	1	446	Greene	VA	0	6	19819
51081		447	Greensville	VA	1	4	11336	95
51083		448	Halifax	VA	0	4	33911
51085		449	Hanover	VA	1	12	107766	95
51087		450	Henrico	VA	2	17	330818	64	95
51089		451	Henry	VA	0	4	63111
51091		452	Highland	VA	0	2	2190
51093		453	Isle of Wight	VA	0	0	37109
51095		454	James City	VA	1	2	76523	64
51097		455	King and Queen	VA	0	0	7025
51099		456	King George	VA	0	4	26836
51101		457	King William	VA	0	2	17148
51103		458	Lancaster	VA	0	3	10603
51105		459	Lee	VA	0	1	23423
51107	1	460	Loudoun	VA	0	26	413538	0
51109		461	Louisa	VA	1	6	37591	64
51111		462	Lunenburg	VA	0	1	12196
51113	1	463	Madison	VA	0	3	13261
51115		464	Mathews	VA	0	0	8834
51117		465	Mecklenburg	VA	1	5	30587	85
51119		466	Middlesex	VA	0	1	10582
51121		467	Montgomery	VA	1	9	98535	81
51125		468	Nelson	VA	0	0	14930
51127		469	New Kent	VA	1	0	23091	64
51131		470	Northampton	VA	0	4	11710
51133		471	Northumberland	VA	0	0	12095
51135		472	Nottoway	VA	0	1	15232
51137		473	Orange	VA	0	5	37051
51139	1	474	Page	VA	0	4	23902												1
51141		475	Patrick	VA	0	2	17608
51143		476	Pittsylvania	VA	0	8	100398
51145		477	Powhatan	VA	0	2	29652
51147		478	Prince Edward	VA	0	5	22802
51149		479	Prince George	VA	1	3	38353	95
51153	1	480	Prince William	VA	2	23	470335	66	95										1
51155		481	Pulaski	VA	1	4	34027	81
51157	1	482	Rappahannock	VA	0	0	7370
51159		483	Richmond	VA	0	2	9023
51161		484	Roanoke	VA	1	4	193329	81
51163		485	Rockbridge	VA	2	4	36495	81	64
51165	1	486	Rockingham	VA	1	8	81948	81
51167		487	Russell	VA	0	1	26586
51169		488	Scott	VA	0	0	21566
51171	1	489	Shenandoah	VA	1	11	43616	81											1
51173		490	Smyth	VA	1	3	30104	81
51175		491	Southampton	VA	0	5	17631
51177		492	Spotsylvania	VA	1	10	136215	95
51179	1	493	Stafford	VA	1	11	152882	95
51181		494	Surry	VA	0	2	6422
51183		495	Sussex	VA	1	0	11159	95
51185		496	Tazewell	VA	0	1	40595
51187	1	497	Warren	VA	2	6	40164	66	81									1	1
51191		498	Washington	VA	1	10	53740	81
51193		499	Westmoreland	VA	0	1	18015
51195		500	Wise	VA	0	6	41364
51197		501	Wythe	VA	2	3	28684	81	77
51199		502	York	VA	1	7	68280	64
51510	1	503	Alexandria City	VA	0	2	159428
51520		504	Bristol City	VA	1	3	16762	81
51550		505	Chesapeake City	VA	1	14	244835	64
51570		506	Colonial Heights City	VA	1	3	17370	95
51620		507	Franklin City	VA	0	4	7967
51630		508	Fredericksburg City	VA	1	5	29036	95
51640		509	Galax City	VA	0	2	6347
51650		510	Hampton City	VA	1	4	134510	64
51660	1	511	Harrisonburg City	VA	1	6	53016	81
51670		512	Hopewell City	VA	0	1	22529
51680		513	Lynchburg City	VA	0	7	82168												1
51683	1	514	Manassas City	VA	0	4	41085
51685	1	515	Manassas Park City	VA	0	1	17478
51700		516	Newport News City	VA	1	8	179225	64
51710		517	Norfolk City	VA	1	8	242742	64
51730		518	Petersburg City	VA	2	1	31346	85	95
51735		519	Poquoson City	VA	0	1	12090	0
51740		520	Portsmouth City	VA	0	4	94398
51750		521	Radford City	VA	1	0	18249	81
51760		522	Richmond City	VA	2	5	230436	95	64
51800		523	Suffolk City	VA	0	9	92108
51810		524	Virginia Beach City	VA	1	16	449974	64
51830		525	Williamsburg City	VA	0	2	14954
51840	1	526	Winchester City	VA	1	5	28078	81
54001		527	Barbour	WV	0	4	16633
54003	1	528	Berkeley	WV	1	11	119171	81										1	1
54005		529	Boone	WV	0	3	21457
54007		530	Braxton	WV	1	2	14190	79
54009	1	531	Brooke	WV	0	2	21939
54011		532	Cabell	WV	1	2	91945	64
54013		533	Calhoun	WV	0	5	7295
54015		534	Clay	WV	1	2	8508	79
54017		535	Doddridge	WV	0	1	8448
54019		536	Fayette	WV	1	0	42406	64
54021		537	Gilmer	WV	1	0	8041	79
54023	1	538	Grant	WV	0	0	11616
54025		539	Greenbrier	WV	1	2	35155	64
54027	1	540	Hampshire	WV	0	2	23175	0
54029	1	541	Hancock	WV	0	5	28810
54031	1	542	Hardy	WV	0	4	13776	0
54033		543	Harrison	WV	1	0	67256	79
54035		544	Jackson	WV	1	1	28576	77
54037	1	545	Jefferson	WV	0	9	57146	0											1
54039		546	Kanawha	WV	3	3	178124	64	79	77
54041		547	Lewis	WV	1	2	16166	79
54043		548	Lincoln	WV	0	4	20409
54045		549	Logan	WV	0	2	32019
54047		550	McDowell	WV	0	2	18661
54049		551	Marion	WV	1	2	56072	79
54051	1	552	Marshall	WV	0	4	30531
54053		553	Mason	WV	0	1	26516
54055		554	Mercer	WV	1	5	58758	77
54057	1	555	Mineral	WV	0	3	26868											1	1
54059		556	Mingo	WV	0	2	24290
54061	1	557	Monongalia	WV	2	7	105612	79	68
54063		558	Monroe	WV	0	4	13401
54065	1	559	Morgan	WV	0	1	17884	0
54067		560	Nicholas	WV	0	3	25078	0
54069	1	561	Ohio	WV	1	16	41411	70
54071		562	Pendleton	WV	0	1	7001
54073		563	Pleasants	WV	0	0	7482
54075		564	Pocahontas	WV	0	3	8450
54077	1	565	Preston	WV	1	4	33432	68
54079		566	Putnam	WV	1	1	56450	64
54081		567	Raleigh	WV	2	1	73361	64	77
54083		568	Randolph	WV	0	1	28695
54085		569	Ritchie	WV	0	2	9844
54087		570	Roane	WV	1	3	14020	79
54089		571	Summers	WV	1	4	12848	64
54091		572	Taylor	WV	0	6	16695
54093	1	573	Tucker	WV	0	2	6982
54095		574	Tyler	WV	0	1	8811
54097		575	Upshur	WV	0	5	24502
54099		576	Wayne	WV	1	2	39402	64
54101		577	Webster	WV	0	0	8386
54103		578	Wetzel	WV	0	1	15065
54105		579	Wirt	WV	0	0	5821
54107		580	Wood	WV	1	7	83518	77
54109		581	Wyoming	WV	0	1	21281

## Sheet: 166 Region model
FIPS	County	State	Country	I14	I15	I16	I17	I18	I19	I20	I21		Data	Thresh model	Match	Fpositive	Fnegative
9001	Fairfield	CT	USA	0	0.002	0.016	0.065	0.185	0.34	0.526	0.722		1	1	1	0	0
10001	Kent	DE	USA	0	0	0	0.022	0.096	0.279	0.499	0.702		1	1	1	0	0
10003	New Castle	DE	USA	0	0	0.075	0.26	0.536	0.75	0.894	0.971		1	1	1	0	0
11001	Washington DC	DC	USA	0	0	0	0.003	0.025	0.088	0.189	0.345		0	0	1	0	0
24001	Allegany	MD	USA	0	0	0	0.016	0.053	0.119	0.249	0.409		0	0	1	0	0
24003	Anne Arundel	MD	USA	0	0	0.001	0.017	0.091	0.238	0.482	0.714		1	1	1	0	0
24005	Baltimore	MD	USA	0	0	0.02	0.125	0.319	0.559	0.769	0.909		1	1	1	0	0
24009	Calvert	MD	USA	0	0	0.001	0.005	0.025	0.092	0.193	0.379		0	0	1	0	0
24011	Caroline	MD	USA	0	0	0	0	0.007	0.031	0.128	0.271		0	0	1	0	0
24013	Carroll	MD	USA	0	0	0.011	0.053	0.171	0.367	0.583	0.774		1	1	1	0	0
24015	Cecil	MD	USA	0	0	0.116	0.339	0.604	0.775	0.906	0.962		1	1	1	0	0
24017	Charles	MD	USA	0	0	0	0.009	0.043	0.117	0.242	0.407		0	0	1	0	0
24021	Frederick	MD	USA	0	0	0.001	0.013	0.065	0.202	0.43	0.66		1	1	1	0	0
24023	Garrett	MD	USA	0	0	0.004	0.016	0.048	0.101	0.188	0.336		0	0	1	0	0
24025	Harford	MD	USA	0	0	0.06	0.234	0.475	0.709	0.863	0.949		1	1	1	0	0
24027	Howard	MD	USA	0	0.001	0.009	0.053	0.129	0.307	0.531	0.74		1	1	1	0	0
24029	Kent	MD	USA	0	0	0	0.064	0.241	0.499	0.742	0.889		1	1	1	0	0
24031	Montgomery	MD	USA	0	0	0	0.006	0.042	0.132	0.292	0.501		0	1	0	1	0
24033	Prince George's	MD	USA	0	0.001	0.012	0.052	0.145	0.302	0.48	0.647		0	1	0	1	0
24035	Queen Anne’s	MD	USA	0	0	0	0.001	0.023	0.128	0.294	0.523		0	1	0	1	0
24041	Talbot	MD	USA	0	0	0	0	0.008	0.032	0.122	0.287		0	0	1	0	0
24043	Washington	MD	USA	0	0.001	0.01	0.031	0.077	0.174	0.306	0.541		1	1	1	0	0
24510	Baltimore City	MD	USA	0	0	0.014	0.06	0.15	0.29	0.488	0.658		1	1	1	0	0
34001	Atlantic	NJ	USA	0	0	0.004	0.035	0.124	0.279	0.529	0.736		1	1	1	0	0
34003	Bergen	NJ	USA	0	0.001	0.044	0.133	0.333	0.575	0.792	0.918		1	1	1	0	0
34005	Burlington	NJ	USA	0	0	0.025	0.158	0.376	0.627	0.824	0.93		1	1	1	0	0
34007	Camden	NJ	USA	0	0.022	0.069	0.165	0.327	0.542	0.738	0.86		1	1	1	0	0
34009	Cape May	NJ	USA	0	0	0	0.001	0.011	0.068	0.21	0.4		0	0	1	0	0
34011	Cumberland	NJ	USA	0	0	0	0.008	0.061	0.187	0.383	0.604		1	1	1	0	0
34013	Essex	NJ	USA	0	0.02	0.073	0.182	0.333	0.551	0.754	0.889		1	1	1	0	0
34015	Gloucester	NJ	USA	0	0	0.017	0.126	0.33	0.574	0.775	0.902		1	1	1	0	0
34017	Hudson	NJ	USA	0	0.016	0.055	0.157	0.316	0.533	0.731	0.87		1	1	1	0	0
34019	Hunterdon	NJ	USA	0	0.007	0.029	0.101	0.261	0.484	0.695	0.861		1	1	1	0	0
34021	Mercer	NJ	USA	0	0	0.014	0.11	0.298	0.523	0.743	0.887		1	1	1	0	0
34023	Middlesex	NJ	USA	0	0	0.015	0.066	0.189	0.376	0.605	0.807		1	1	1	0	0
34025	Monmouth	NJ	USA	0	0	0	0.019	0.109	0.281	0.536	0.744		1	1	1	0	0
34027	Morris	NJ	USA	0	0	0.019	0.082	0.246	0.44	0.684	0.85		1	1	1	0	0
34029	Ocean	NJ	USA	0	0	0	0.01	0.055	0.161	0.347	0.539		1	1	1	0	0
34031	Passaic	NJ	USA	0	0	0.009	0.051	0.15	0.331	0.594	0.795		1	1	1	0	0
34033	Salem	NJ	USA	0	0	0	0.028	0.115	0.289	0.489	0.676		1	1	1	0	0
34035	Somerset	NJ	USA	0	0.009	0.028	0.08	0.196	0.365	0.599	0.777		1	1	1	0	0
34037	Sussex	NJ	USA	0	0	0.011	0.034	0.11	0.308	0.556	0.773		1	1	1	0	0
34039	Union	NJ	USA	0	0.012	0.049	0.133	0.273	0.489	0.701	0.874		1	1	1	0	0
34041	Warren	NJ	USA	0	0.011	0.028	0.12	0.297	0.537	0.761	0.886		1	1	1	0	0
36003	Allegany	NY	USA	0	0	0	0	0.001	0.002	0.012	0.059		0	0	1	0	0
36005	Bronx	NY	USA	0	0	0.033	0.12	0.263	0.466	0.686	0.844		1	1	1	0	0
36007	Broome	NY	USA	0	0.001	0.008	0.03	0.046	0.084	0.165	0.31		1	0	0	0	1
36015	Chemung	NY	USA	0	0	0	0	0.001	0.014	0.068	0.175		0	0	1	0	0
36017	Chenango	NY	USA	0	0	0	0.003	0.012	0.025	0.043	0.1		0	0	1	0	0
36023	Cortland	NY	USA	0	0.001	0.003	0.01	0.021	0.037	0.064	0.119		0	0	1	0	0
36025	Delaware	NY	USA	0	0	0	0.002	0.01	0.032	0.094	0.225		0	0	1	0	0
36027	Dutchess	NY	USA	0	0	0.001	0.005	0.029	0.069	0.195	0.383		0	0	1	0	0
36047	Kings	NY	USA	0	0	0.015	0.049	0.123	0.26	0.445	0.653		1	1	1	0	0
36059	Nassau	NY	USA	0	0	0.002	0.022	0.085	0.224	0.403	0.623		0	1	0	1	0
36061	New York	NY	USA	0	0.042	0.098	0.212	0.381	0.584	0.778	0.893		1	1	1	0	0
36071	Orange	NY	USA	0	0	0	0.005	0.048	0.142	0.34	0.588		1	1	1	0	0
36079	Putnam	NY	USA	0	0	0.002	0.011	0.047	0.148	0.336	0.563		0	1	0	1	0
36081	Queens	NY	USA	0	0	0.011	0.04	0.132	0.279	0.473	0.692		1	1	1	0	0
36085	Richmond	NY	USA	0	0	0.007	0.034	0.119	0.266	0.502	0.722		1	1	1	0	0
36087	Rockland	NY	USA	0	0	0	0.019	0.082	0.22	0.419	0.646		1	1	1	0	0
36097	Schuyler	NY	USA	0	0	0	0	0.001	0.002	0.006	0.033		0	0	1	0	0
36101	Steuben	NY	USA	0	0	0	0.001	0.001	0.003	0.037	0.108		0	0	1	0	0
36103	Suffolk	NY	USA	0	0	0	0.003	0.025	0.075	0.17	0.333		0	0	1	0	0
36105	Sullivan	NY	USA	0	0	0	0.001	0.008	0.045	0.152	0.297		0	0	1	0	0
36107	Tioga	NY	USA	0	0	0.001	0.003	0.012	0.032	0.115	0.244		0	0	1	0	0
36109	Tompkins	NY	USA	0	0	0.001	0.001	0.002	0.01	0.022	0.068		1	0	0	0	1
36111	Ulster	NY	USA	0	0	0	0.003	0.007	0.037	0.101	0.24		1	0	0	0	1
36119	Westchester	NY	USA	0	0.001	0.009	0.064	0.205	0.414	0.632	0.799		1	1	1	0	0
39029	Columbiana	OH	USA	0	0	0.005	0.02	0.047	0.119	0.224	0.338		0	0	1	0	0
39081	Jefferson	OH	USA	0	0	0	0	0.008	0.042	0.101	0.203		1	0	0	0	1
42001	Adams	PA	USA	0	0	0.009	0.063	0.195	0.405	0.612	0.787		0	1	0	1	0
42003	Allegheny	PA	USA	0	0.022	0.107	0.212	0.344	0.489	0.634	0.754		1	1	1	0	0
42005	Armstrong	PA	USA	0	0	0.021	0.073	0.15	0.275	0.43	0.584		0	1	0	1	0
42007	Beaver	PA	USA	0	0.009	0.029	0.098	0.2	0.314	0.449	0.597		1	1	1	0	0
42009	Bedford	PA	USA	0	0.008	0.023	0.044	0.076	0.165	0.292	0.462		0	0	1	0	0
42011	Berks	PA	USA	1	1	1	1	1	1	1	1		1	1	1	0	0
42013	Blair	PA	USA	0	0	0.004	0.015	0.035	0.096	0.228	0.37		1	0	0	0	1
42015	Bradford	PA	USA	0	0	0	0.002	0.031	0.127	0.277	0.486		0	0	1	0	0
42017	Bucks	PA	USA	0	0	0.153	0.428	0.669	0.864	0.959	0.993		1	1	1	0	0
42019	Butler	PA	USA	0	0.015	0.039	0.108	0.226	0.365	0.52	0.67		0	1	0	1	0
42021	Cambria	PA	USA	0	0	0.013	0.043	0.087	0.18	0.319	0.479		1	0	0	0	1
42023	Cameron	PA	USA	0	0	0	0	0.01	0.032	0.095	0.205		1	0	0	0	1
42025	Carbon	PA	USA	0	0	0.13	0.356	0.595	0.777	0.889	0.963		1	1	1	0	0
42027	Centre	PA	USA	0	0	0.003	0.011	0.04	0.13	0.291	0.511		0	1	0	1	0
42029	Chester	PA	USA	0	0.261	0.524	0.759	0.889	0.951	0.98	0.992		1	1	1	0	0
42031	Clarion	PA	USA	0	0	0.005	0.021	0.063	0.143	0.271	0.4		0	0	1	0	0
42033	Clearfield	PA	USA	0	0	0.002	0.014	0.063	0.138	0.278	0.452		0	0	1	0	0
42035	Clinton	PA	USA	0	0	0.001	0.005	0.032	0.115	0.265	0.469		0	0	1	0	0
42037	Columbia	PA	USA	0	0	0.065	0.218	0.429	0.62	0.784	0.885		1	1	1	0	0
42041	Cumberland	PA	USA	0	0.014	0.059	0.181	0.391	0.609	0.792	0.899		1	1	1	0	0
42043	Dauphin	PA	USA	0	0.011	0.205	0.498	0.755	0.897	0.967	0.991		1	1	1	0	0
42045	Delaware	PA	USA	0	0	0.16	0.408	0.645	0.827	0.922	0.98		1	1	1	0	0
42047	Elk	PA	USA	0	0	0	0.001	0.007	0.029	0.086	0.19		0	0	1	0	0
42051	Fayette	PA	USA	0	0	0.011	0.032	0.086	0.177	0.318	0.461		0	0	1	0	0
42055	Franklin	PA	USA	0	0.006	0.024	0.073	0.182	0.376	0.594	0.805		1	1	1	0	0
42057	Fulton	PA	USA	0	0	0.004	0.014	0.056	0.128	0.264	0.458		0	0	1	0	0
42059	Greene	PA	USA	0	0	0	0.004	0.024	0.085	0.178	0.322		0	0	1	0	0
42061	Huntingdon	PA	USA	0	0	0.004	0.02	0.061	0.163	0.346	0.595		1	1	1	0	0
42063	Indiana	PA	USA	0	0	0.002	0.024	0.08	0.16	0.304	0.455		0	0	1	0	0
42065	Jefferson	PA	USA	0	0	0.001	0.011	0.049	0.123	0.24	0.376		0	0	1	0	0
42067	Juniata	PA	USA	0	0	0.002	0.064	0.242	0.467	0.695	0.86		1	1	1	0	0
42069	Lackawanna	PA	USA	0	0.002	0.007	0.052	0.151	0.31	0.515	0.708		1	1	1	0	0
42071	Lancaster	PA	USA	0	0.247	0.548	0.774	0.901	0.967	0.986	0.997		1	1	1	0	0
42073	Lawrence	PA	USA	0	0.009	0.03	0.061	0.143	0.233	0.349	0.498		0	0	1	0	0
42075	Lebanon	PA	USA	0	0.278	0.542	0.739	0.89	0.954	0.984	0.991		1	1	1	0	0
42077	Lehigh	PA	USA	0	0.26	0.5	0.716	0.867	0.953	0.989	0.996		1	1	1	0	0
42079	Luzerne	PA	USA	0	0.009	0.089	0.26	0.479	0.692	0.857	0.935		1	1	1	0	0
42081	Lycoming	PA	USA	0	0	0	0.028	0.151	0.336	0.543	0.742		0	1	0	1	0
42083	McKean	PA	USA	0	0	0	0	0	0.005	0.024	0.095		0	0	1	0	0
42087	Mifflin	PA	USA	0	0	0	0.003	0.036	0.145	0.332	0.531		1	1	1	0	0
42089	Monroe	PA	USA	0	0.001	0.01	0.096	0.312	0.542	0.751	0.88		1	1	1	0	0
42091	Montgomery	PA	USA	0	0.265	0.565	0.779	0.898	0.959	0.988	0.997		1	1	1	0	0
42093	Montour	PA	USA	0	0	0.001	0.032	0.13	0.315	0.508	0.684		1	1	1	0	0
42095	Northampton	PA	USA	0	0.008	0.102	0.27	0.508	0.716	0.879	0.967		1	1	1	0	0
42097	Northumberland	PA	USA	0	0	0.059	0.228	0.466	0.686	0.835	0.932		1	1	1	0	0
42099	Perry	PA	USA	0	0	0.006	0.083	0.263	0.522	0.749	0.878		1	1	1	0	0
42101	Philadelphia	PA	USA	0	0.05	0.191	0.437	0.687	0.869	0.963	0.993		1	1	1	0	0
42103	Pike	PA	USA	0	0	0	0.006	0.04	0.162	0.33	0.563		1	1	1	0	0
42105	Potter	PA	USA	0	0	0	0	0.005	0.046	0.162	0.305		0	0	1	0	0
42107	Schuylkill	PA	USA	0	0.265	0.553	0.752	0.886	0.948	0.982	0.995		1	1	1	0	0
42109	Snyder	PA	USA	0	0	0	0.019	0.076	0.221	0.41	0.63		0	1	0	1	0
42111	Somerset	PA	USA	0	0.008	0.032	0.073	0.157	0.27	0.398	0.521		0	1	0	1	0
42113	Sullivan	PA	USA	0	0	0	0.036	0.145	0.287	0.52	0.706		0	1	0	1	0
42115	Susquehanna	PA	USA	0	0.001	0.005	0.014	0.039	0.114	0.26	0.452		0	0	1	0	0
42117	Tioga	PA	USA	0	0	0	0	0.008	0.052	0.136	0.295		0	0	1	0	0
42119	Union	PA	USA	0	0	0.002	0.024	0.107	0.245	0.448	0.648		0	1	0	1	0
42125	Washington	PA	USA	0	0	0.017	0.068	0.155	0.281	0.449	0.603		0	1	0	1	0
42127	Wayne	PA	USA	0	0	0.002	0.013	0.052	0.168	0.345	0.539		1	1	1	0	0
42129	Westmoreland	PA	USA	0	0.024	0.062	0.146	0.262	0.432	0.577	0.715		1	1	1	0	0
42131	Wyoming	PA	USA	0	0	0.003	0.028	0.106	0.249	0.425	0.621		0	1	0	1	0
42133	York	PA	USA	0	0.03	0.149	0.359	0.592	0.792	0.921	0.967		1	1	1	0	0
51013	Arlington	VA	USA	0	0	0.002	0.013	0.036	0.104	0.197	0.332		0	0	1	0	0
51043	Clarke	VA	USA	0	0	0	0	0.009	0.046	0.111	0.232		1	0	0	0	1
51047	Culpeper	VA	USA	0	0	0	0.001	0.007	0.029	0.07	0.136		0	0	1	0	0
51059	Fairfax	VA	USA	0	0	0	0.006	0.038	0.12	0.271	0.449		0	0	1	0	0
51061	Fauquier	VA	USA	0	0	0	0.004	0.029	0.071	0.17	0.314		0	0	1	0	0
51069	Frederick	VA	USA	0	0	0.004	0.013	0.03	0.074	0.143	0.251		1	0	0	0	1
51079	Greene	VA	USA	0	0	0	0.003	0.008	0.016	0.038	0.065		0	0	1	0	0
51107	Loudoun	VA	USA	0	0	0	0.004	0.027	0.099	0.24	0.438		0	0	1	0	0
51113	Madison	VA	USA	0	0	0	0	0.001	0.009	0.028	0.065		0	0	1	0	0
51139	Page	VA	USA	0	0	0	0.001	0.014	0.035	0.063	0.116		1	0	0	0	1
51153	Prince William	VA	USA	0	0	0.006	0.039	0.117	0.222	0.356	0.52		1	1	1	0	0
51157	Rappahannock	VA	USA	0	0	0	0.001	0.005	0.02	0.054	0.123		0	0	1	0	0
51165	Rockingham	VA	USA	0	0	0.006	0.016	0.03	0.067	0.107	0.15		0	0	1	0	0
51171	Shenandoah	VA	USA	0	0.002	0.004	0.015	0.04	0.066	0.11	0.173		1	0	0	0	1
51179	Stafford	VA	USA	0	0	0.006	0.017	0.064	0.135	0.236	0.377		0	0	1	0	0
51187	Warren	VA	USA	0	0	0.004	0.009	0.02	0.05	0.112	0.205		1	0	0	0	1
51510	Alexandria City	VA	USA	0	0	0	0.007	0.026	0.061	0.158	0.303		0	0	1	0	0
51660	Harrisonburg City	VA	USA	0	0.001	0.007	0.012	0.022	0.037	0.063	0.103		0	0	1	0	0
51683	Manassas City	VA	USA	0	0	0	0	0.009	0.048	0.093	0.17		0	0	1	0	0
51685	Manassas Park City	VA	USA	0	0	0	0	0.011	0.043	0.098	0.174		0	0	1	0	0
51840	Winchester City	VA	USA	0	0.001	0.003	0.01	0.021	0.03	0.046	0.088		0	0	1	0	0
54003	Berkeley	WV	USA	0	0.002	0.006	0.017	0.038	0.082	0.159	0.271		1	0	0	0	1
54009	Brooke	WV	USA	0	0	0	0.004	0.023	0.067	0.152	0.268		0	0	1	0	0
54023	Grant	WV	USA	0	0	0	0.001	0.005	0.024	0.075	0.15		0	0	1	0	0
54027	Hampshire	WV	USA	0	0	0	0.001	0.008	0.032	0.09	0.196		0	0	1	0	0
54029	Hancock	WV	USA	0	0	0.001	0.012	0.052	0.13	0.234	0.37		0	0	1	0	0
54031	Hardy	WV	USA	0	0	0.001	0.003	0.013	0.034	0.078	0.159		0	0	1	0	0
54037	Jefferson	WV	USA	0	0	0	0.002	0.02	0.046	0.127	0.24		1	0	0	0	1
54051	Marshall	WV	USA	0	0	0	0.006	0.024	0.06	0.135	0.237		0	0	1	0	0
54057	Mineral	WV	USA	0	0	0	0.001	0.01	0.041	0.096	0.184		1	0	0	0	1
54061	Monongalia	WV	USA	0	0	0.001	0.007	0.013	0.042	0.103	0.182		0	0	1	0	0
54065	Morgan	WV	USA	0	0	0	0.002	0.021	0.063	0.137	0.256		0	0	1	0	0
54069	Ohio	WV	USA	0	0	0	0.006	0.031	0.072	0.16	0.283		0	0	1	0	0
54077	Preston	WV	USA	0	0	0	0.003	0.014	0.045	0.099	0.19		0	0	1	0	0
54093	Tucker	WV	USA	0	0	0	0	0	0.004	0.017	0.046		0	0	1	0	0
															Matches	False pos	False neg
														Number	134	16	15
														Proportion	0.813253	0.0963855	0.0903614

## Sheet: 166 Region model Accuracy
FIPS	County	State	Country	A14	A15	A16	A17	A18	A19	A20	A21	I14	I15	I16	I17	I18	I19	I20	I21	I14	I15	I16	I17	I18	I19	I20	I21
9001	Fairfield	CT	USA	100	99.8	98.4	93.5	81.5	66	52.6	72.2	0	0	0	0	0	0	1	1	0	0.002	0.016	0.065	0.185	0.34	0.526	0.722
10001	Kent	DE	USA	100	100	100	97.8	90.4	72.1	49.9	70.2	0	0	0	0	0	0	1	1	0	0	0	0.022	0.096	0.279	0.499	0.702
10003	New Castle	DE	USA	100	100	92.5	74	53.6	75	89.4	97.1	0	0	0	0	1	1	1	1	0	0	0.075	0.26	0.536	0.75	0.894	0.971
11001	Washington DC	DC	USA	100	100	100	99.7	97.5	91.2	81.1	65.5	0	0	0	0	0	0	0	0	0	0	0	0.003	0.025	0.088	0.189	0.345
24001	Allegany	MD	USA	100	100	100	98.4	94.7	88.1	75.1	59.1	0	0	0	0	0	0	0	0	0	0	0	0.016	0.053	0.119	0.249	0.409
24003	Anne Arundel	MD	USA	100	100	99.9	98.3	90.9	76.2	51.8	71.4	0	0	0	0	0	0	0	1	0	0	0.001	0.017	0.091	0.238	0.482	0.714
24005	Baltimore	MD	USA	100	100	98	87.5	68.1	44.1	23.1	90.9	0	0	0	0	0	0	0	1	0	0	0.02	0.125	0.319	0.559	0.769	0.909
24009	Calvert	MD	USA	100	100	99.9	99.5	97.5	90.8	80.7	62.1	0	0	0	0	0	0	0	0	0	0	0.001	0.005	0.025	0.092	0.193	0.379
24011	Caroline	MD	USA	100	100	100	100	99.3	96.9	87.2	72.9	0	0	0	0	0	0	0	0	0	0	0	0	0.007	0.031	0.128	0.271
24013	Carroll	MD	USA	100	100	98.9	94.7	82.9	63.3	41.7	77.4	0	0	0	0	0	0	0	1	0	0	0.011	0.053	0.171	0.367	0.583	0.774
24015	Cecil	MD	USA	100	100	88.4	66.1	39.6	77.5	90.6	96.2	0	0	0	0	0	1	1	1	0	0	0.116	0.339	0.604	0.775	0.906	0.962
24017	Charles	MD	USA	100	100	100	99.1	95.7	88.3	75.8	59.3	0	0	0	0	0	0	0	0	0	0	0	0.009	0.043	0.117	0.242	0.407
24021	Frederick	MD	USA	100	100	99.9	98.7	93.5	79.8	57	66	0	0	0	0	0	0	0	1	0	0	0.001	0.013	0.065	0.202	0.43	0.66
24023	Garrett	MD	USA	100	100	99.6	98.4	95.2	89.9	81.2	66.4	0	0	0	0	0	0	0	0	0	0	0.004	0.016	0.048	0.101	0.188	0.336
24025	Harford	MD	USA	100	100	94	76.6	52.5	70.9	86.3	94.9	0	0	0	0	0	1	1	1	0	0	0.06	0.234	0.475	0.709	0.863	0.949
24027	Howard	MD	USA	100	99.9	99.1	94.7	87.1	69.3	46.9	74	0	0	0	0	0	0	0	1	0	0.001	0.009	0.053	0.129	0.307	0.531	0.74
24029	Kent	MD	USA	100	100	100	93.6	75.9	50.1	25.8	88.9	0	0	0	0	0	0	0	1	0	0	0	0.064	0.241	0.499	0.742	0.889
24031	Montgomery	MD	USA	100	100	100	99.4	95.8	86.8	70.8	49.9	0	0	0	0	0	0	0	0	0	0	0	0.006	0.042	0.132	0.292	0.501
24033	Prince George's	MD	USA	100	99.9	98.8	94.8	85.5	69.8	52	35.3	0	0	0	0	0	0	0	0	0	0.001	0.012	0.052	0.145	0.302	0.48	0.647
24035	Queen Anne’s	MD	USA	100	100	100	99.9	97.7	87.2	70.6	47.7	0	0	0	0	0	0	0	0	0	0	0	0.001	0.023	0.128	0.294	0.523
24041	Talbot	MD	USA	100	100	100	100	99.2	96.8	87.8	71.3	0	0	0	0	0	0	0	0	0	0	0	0	0.008	0.032	0.122	0.287
24043	Washington	MD	USA	100	99.9	99	96.9	92.3	82.6	30.6	54.1	0	0	0	0	0	0	1	1	0	0.001	0.01	0.031	0.077	0.174	0.306	0.541
24510	Baltimore City	MD	USA	100	100	98.6	94	85	71	51.2	65.8	0	0	0	0	0	0	0	1	0	0	0.014	0.06	0.15	0.29	0.488	0.658
34001	Atlantic	NJ	USA	100	100	99.6	96.5	87.6	72.1	47.1	73.6	0	0	0	0	0	0	0	1	0	0	0.004	0.035	0.124	0.279	0.529	0.736
34003	Bergen	NJ	USA	100	99.9	95.6	86.7	66.7	42.5	20.8	91.8	0	0	0	0	0	0	0	1	0	0.001	0.044	0.133	0.333	0.575	0.792	0.918
34005	Burlington	NJ	USA	100	100	97.5	84.2	62.4	62.7	82.4	93	0	0	0	0	0	1	1	1	0	0	0.025	0.158	0.376	0.627	0.824	0.93
34007	Camden	NJ	USA	100	97.8	93.1	83.5	67.3	54.2	73.8	86	0	0	0	0	0	1	1	1	0	0.022	0.069	0.165	0.327	0.542	0.738	0.86
34009	Cape May	NJ	USA	100	100	100	99.9	98.9	93.2	79	60	0	0	0	0	0	0	0	0	0	0	0	0.001	0.011	0.068	0.21	0.4
34011	Cumberland	NJ	USA	100	100	100	99.2	93.9	81.3	61.7	60.4	0	0	0	0	0	0	0	1	0	0	0	0.008	0.061	0.187	0.383	0.604
34013	Essex	NJ	USA	100	98	92.7	81.8	66.7	44.9	24.6	88.9	0	0	0	0	0	0	0	1	0	0.02	0.073	0.182	0.333	0.551	0.754	0.889
34015	Gloucester	NJ	USA	100	100	98.3	87.4	67	57.4	77.5	90.2	0	0	0	0	0	1	1	1	0	0	0.017	0.126	0.33	0.574	0.775	0.902
34017	Hudson	NJ	USA	100	98.4	94.5	84.3	68.4	46.7	26.9	87	0	0	0	0	0	0	0	1	0	0.016	0.055	0.157	0.316	0.533	0.731	0.87
34019	Hunterdon	NJ	USA	100	99.3	97.1	89.9	26.1	48.4	69.5	86.1	0	0	0	0	1	1	1	1	0	0.007	0.029	0.101	0.261	0.484	0.695	0.861
34021	Mercer	NJ	USA	100	100	98.6	89	29.8	52.3	74.3	88.7	0	0	0	0	1	1	1	1	0	0	0.014	0.11	0.298	0.523	0.743	0.887
34023	Middlesex	NJ	USA	100	100	98.5	93.4	81.1	62.4	39.5	80.7	0	0	0	0	0	0	0	1	0	0	0.015	0.066	0.189	0.376	0.605	0.807
34025	Monmouth	NJ	USA	100	100	100	98.1	89.1	71.9	46.4	74.4	0	0	0	0	0	0	0	1	0	0	0	0.019	0.109	0.281	0.536	0.744
34027	Morris	NJ	USA	100	100	98.1	91.8	75.4	56	31.6	85	0	0	0	0	0	0	0	1	0	0	0.019	0.082	0.246	0.44	0.684	0.85
34029	Ocean	NJ	USA	100	100	100	99	94.5	83.9	65.3	53.9	0	0	0	0	0	0	0	1	0	0	0	0.01	0.055	0.161	0.347	0.539
34031	Passaic	NJ	USA	100	100	99.1	94.9	85	66.9	40.6	79.5	0	0	0	0	0	0	0	1	0	0	0.009	0.051	0.15	0.331	0.594	0.795
34033	Salem	NJ	USA	100	100	100	97.2	88.5	28.9	48.9	67.6	0	0	0	0	0	1	1	1	0	0	0	0.028	0.115	0.289	0.489	0.676
34035	Somerset	NJ	USA	100	99.1	97.2	92	80.4	36.5	59.9	77.7	0	0	0	0	0	1	1	1	0	0.009	0.028	0.08	0.196	0.365	0.599	0.777
34037	Sussex	NJ	USA	100	100	98.9	96.6	89	69.2	44.4	77.3	0	0	0	0	0	0	0	1	0	0	0.011	0.034	0.11	0.308	0.556	0.773
34039	Union	NJ	USA	100	98.8	95.1	86.7	72.7	51.1	29.9	87.4	0	0	0	0	0	0	0	1	0	0.012	0.049	0.133	0.273	0.489	0.701	0.874
34041	Warren	NJ	USA	100	98.9	97.2	88	29.7	53.7	76.1	88.6	0	0	0	0	1	1	1	1	0	0.011	0.028	0.12	0.297	0.537	0.761	0.886
36003	Allegany	NY	USA	100	100	100	100	99.9	99.8	98.8	94.1	0	0	0	0	0	0	0	0	0	0	0	0	0.001	0.002	0.012	0.059
36005	Bronx	NY	USA	100	100	96.7	88	73.7	53.4	31.4	84.4	0	0	0	0	0	0	0	1	0	0	0.033	0.12	0.263	0.466	0.686	0.844
36007	Broome	NY	USA	100	99.9	99.2	97	95.4	91.6	83.5	31	0	0	0	0	0	0	0	1	0	0.001	0.008	0.03	0.046	0.084	0.165	0.31
36015	Chemung	NY	USA	100	100	100	100	99.9	98.6	93.2	82.5	0	0	0	0	0	0	0	0	0	0	0	0	0.001	0.014	0.068	0.175
36017	Chenango	NY	USA	100	100	100	99.7	98.8	97.5	95.7	90	0	0	0	0	0	0	0	0	0	0	0	0.003	0.012	0.025	0.043	0.1
36023	Cortland	NY	USA	100	99.9	99.7	99	97.9	96.3	93.6	88.1	0	0	0	0	0	0	0	0	0	0.001	0.003	0.01	0.021	0.037	0.064	0.119
36025	Delaware	NY	USA	100	100	100	99.8	99	96.8	90.6	77.5	0	0	0	0	0	0	0	0	0	0	0	0.002	0.01	0.032	0.094	0.225
36027	Dutchess	NY	USA	100	100	99.9	99.5	97.1	93.1	80.5	61.7	0	0	0	0	0	0	0	0	0	0	0.001	0.005	0.029	0.069	0.195	0.383
36047	Kings	NY	USA	100	100	98.5	95.1	87.7	74	55.5	65.3	0	0	0	0	0	0	0	1	0	0	0.015	0.049	0.123	0.26	0.445	0.653
36059	Nassau	NY	USA	100	100	99.8	97.8	91.5	77.6	59.7	37.7	0	0	0	0	0	0	0	0	0	0	0.002	0.022	0.085	0.224	0.403	0.623
36061	New York	NY	USA	100	95.8	90.2	78.8	61.9	41.6	22.2	89.3	0	0	0	0	0	0	0	1	0	0.042	0.098	0.212	0.381	0.584	0.778	0.893
36071	Orange	NY	USA	100	100	100	99.5	95.2	85.8	34	58.8	0	0	0	0	0	0	1	1	0	0	0	0.005	0.048	0.142	0.34	0.588
36079	Putnam	NY	USA	100	100	99.8	98.9	95.3	85.2	66.4	43.7	0	0	0	0	0	0	0	0	0	0	0.002	0.011	0.047	0.148	0.336	0.563
36081	Queens	NY	USA	100	100	98.9	96	86.8	72.1	52.7	69.2	0	0	0	0	0	0	0	1	0	0	0.011	0.04	0.132	0.279	0.473	0.692
36085	Richmond	NY	USA	100	100	99.3	96.6	88.1	73.4	50.2	72.2	0	0	0	0	0	0	1	1	0	0	0.007	0.034	0.119	0.266	0.502	0.722
36087	Rockland	NY	USA	100	100	100	98.1	91.8	78	41.9	64.6	0	0	0	0	0	0	1	1	0	0	0	0.019	0.082	0.22	0.419	0.646
36097	Schuyler	NY	USA	100	100	100	100	99.9	99.8	99.4	96.7	0	0	0	0	0	0	0	0	0	0	0	0	0.001	0.002	0.006	0.033
36101	Steuben	NY	USA	100	100	100	99.9	99.9	99.7	96.3	89.2	0	0	0	0	0	0	0	0	0	0	0	0.001	0.001	0.003	0.037	0.108
36103	Suffolk	NY	USA	100	100	100	99.7	97.5	92.5	83	66.7	0	0	0	0	0	0	0	0	0	0	0	0.003	0.025	0.075	0.17	0.333
36105	Sullivan	NY	USA	100	100	100	99.9	99.2	95.5	84.8	70.3	0	0	0	0	0	0	0	0	0	0	0	0.001	0.008	0.045	0.152	0.297
36107	Tioga	NY	USA	100	100	99.9	99.7	98.8	96.8	88.5	75.6	0	0	0	0	0	0	0	0	0	0	0.001	0.003	0.012	0.032	0.115	0.244
36109	Tompkins	NY	USA	100	100	99.9	99.9	99.8	99	2.2	6.8	0	0	0	0	0	0	1	1	0	0	0.001	0.001	0.002	0.01	0.022	0.068
36111	Ulster	NY	USA	100	100	100	99.7	99.3	96.3	89.9	24	0	0	0	0	0	0	0	1	0	0	0	0.003	0.007	0.037	0.101	0.24
36119	Westchester	NY	USA	100	99.9	99.1	93.6	79.5	58.6	36.8	79.9	0	0	0	0	0	0	0	1	0	0.001	0.009	0.064	0.205	0.414	0.632	0.799
39029	Columbiana	OH	USA	100	100	99.5	98	95.3	88.1	77.6	66.2	0	0	0	0	0	0	0	0	0	0	0.005	0.02	0.047	0.119	0.224	0.338
39081	Jefferson	OH	USA	100	100	100	100	99.2	95.8	10.1	20.3	0	0	0	0	0	0	1	1	0	0	0	0	0.008	0.042	0.101	0.203
42001	Adams	PA	USA	100	100	99.1	93.7	80.5	59.5	38.8	21.3	0	0	0	0	0	0	0	0	0	0	0.009	0.063	0.195	0.405	0.612	0.787
42003	Allegheny	PA	USA	100	97.8	89.3	78.8	65.6	51.1	63.4	75.4	0	0	0	0	0	0	1	1	0	0.022	0.107	0.212	0.344	0.489	0.634	0.754
42005	Armstrong	PA	USA	100	100	97.9	92.7	85	72.5	57	41.6	0	0	0	0	0	0	0	0	0	0	0.021	0.073	0.15	0.275	0.43	0.584
42007	Beaver	PA	USA	100	99.1	97.1	90.2	80	68.6	44.9	59.7	0	0	0	0	0	0	1	1	0	0.009	0.029	0.098	0.2	0.314	0.449	0.597
42009	Bedford	PA	USA	100	99.2	97.7	95.6	92.4	83.5	70.8	53.8	0	0	0	0	0	0	0	0	0	0.008	0.023	0.044	0.076	0.165	0.292	0.462
42011	Berks	PA	USA	100	100	100	100	100	100	100	100	1	1	1	1	1	1	1	1	1	1	1	1	1	1	1	1
42013	Blair	PA	USA	100	100	99.6	98.5	96.5	90.4	22.8	37	0	0	0	0	0	0	1	1	0	0	0.004	0.015	0.035	0.096	0.228	0.37
42015	Bradford	PA	USA	100	100	100	99.8	96.9	87.3	72.3	51.4	0	0	0	0	0	0	0	0	0	0	0	0.002	0.031	0.127	0.277	0.486
42017	Bucks	PA	USA	100	0	15.3	42.8	66.9	86.4	95.9	99.3	0	1	1	1	1	1	1	1	0	0	0.153	0.428	0.669	0.864	0.959	0.993
42019	Butler	PA	USA	100	98.5	96.1	89.2	77.4	63.5	48	33	0	0	0	0	0	0	0	0	0	0.015	0.039	0.108	0.226	0.365	0.52	0.67
42021	Cambria	PA	USA	100	100	98.7	95.7	91.3	82	68.1	47.9	0	0	0	0	0	0	0	1	0	0	0.013	0.043	0.087	0.18	0.319	0.479
42023	Cameron	PA	USA	100	100	100	100	99	96.8	90.5	20.5	0	0	0	0	0	0	0	1	0	0	0	0	0.01	0.032	0.095	0.205
42025	Carbon	PA	USA	100	100	87	64.4	59.5	77.7	88.9	96.3	0	0	0	0	1	1	1	1	0	0	0.13	0.356	0.595	0.777	0.889	0.963
42027	Centre	PA	USA	100	100	99.7	98.9	96	87	70.9	48.9	0	0	0	0	0	0	0	0	0	0	0.003	0.011	0.04	0.13	0.291	0.511
42029	Chester	PA	USA	100	26.1	52.4	75.9	88.9	95.1	98	99.2	0	1	1	1	1	1	1	1	0	0.261	0.524	0.759	0.889	0.951	0.98	0.992
42031	Clarion	PA	USA	100	100	99.5	97.9	93.7	85.7	72.9	60	0	0	0	0	0	0	0	0	0	0	0.005	0.021	0.063	0.143	0.271	0.4
42033	Clearfield	PA	USA	100	100	99.8	98.6	93.7	86.2	72.2	54.8	0	0	0	0	0	0	0	0	0	0	0.002	0.014	0.063	0.138	0.278	0.452
42035	Clinton	PA	USA	100	100	99.9	99.5	96.8	88.5	73.5	53.1	0	0	0	0	0	0	0	0	0	0	0.001	0.005	0.032	0.115	0.265	0.469
42037	Columbia	PA	USA	100	100	93.5	78.2	57.1	38	78.4	88.5	0	0	0	0	0	0	1	1	0	0	0.065	0.218	0.429	0.62	0.784	0.885
42041	Cumberland	PA	USA	100	98.6	94.1	81.9	60.9	39.1	79.2	89.9	0	0	0	0	0	0	1	1	0	0.014	0.059	0.181	0.391	0.609	0.792	0.899
42043	Dauphin	PA	USA	100	98.9	79.5	50.2	24.5	89.7	96.7	99.1	0	0	0	0	0	1	1	1	0	0.011	0.205	0.498	0.755	0.897	0.967	0.991
42045	Delaware	PA	USA	100	100	84	59.2	64.5	82.7	92.2	98	0	0	0	0	1	1	1	1	0	0	0.16	0.408	0.645	0.827	0.922	0.98
42047	Elk	PA	USA	100	100	100	99.9	99.3	97.1	91.4	81	0	0	0	0	0	0	0	0	0	0	0	0.001	0.007	0.029	0.086	0.19
42051	Fayette	PA	USA	100	100	98.9	96.8	91.4	82.3	68.2	53.9	0	0	0	0	0	0	0	0	0	0	0.011	0.032	0.086	0.177	0.318	0.461
42055	Franklin	PA	USA	100	99.4	97.6	92.7	81.8	62.4	40.6	80.5	0	0	0	0	0	0	0	1	0	0.006	0.024	0.073	0.182	0.376	0.594	0.805
42057	Fulton	PA	USA	100	100	99.6	98.6	94.4	87.2	73.6	54.2	0	0	0	0	0	0	0	0	0	0	0.004	0.014	0.056	0.128	0.264	0.458
42059	Greene	PA	USA	100	100	100	99.6	97.6	91.5	82.2	67.8	0	0	0	0	0	0	0	0	0	0	0	0.004	0.024	0.085	0.178	0.322
42061	Huntingdon	PA	USA	100	100	99.6	98	93.9	83.7	34.6	59.5	0	0	0	0	0	0	1	1	0	0	0.004	0.02	0.061	0.163	0.346	0.595
42063	Indiana	PA	USA	100	100	99.8	97.6	92	84	69.6	54.5	0	0	0	0	0	0	0	0	0	0	0.002	0.024	0.08	0.16	0.304	0.455
42065	Jefferson	PA	USA	100	100	99.9	98.9	95.1	87.7	76	62.4	0	0	0	0	0	0	0	0	0	0	0.001	0.011	0.049	0.123	0.24	0.376
42067	Juniata	PA	USA	100	100	99.8	93.6	75.8	53.3	69.5	86	0	0	0	0	0	0	1	1	0	0	0.002	0.064	0.242	0.467	0.695	0.86
42069	Lackawanna	PA	USA	100	99.8	99.3	94.8	84.9	69	48.5	70.8	0	0	0	0	0	0	0	1	0	0.002	0.007	0.052	0.151	0.31	0.515	0.708
42071	Lancaster	PA	USA	100	75.3	45.2	22.6	90.1	96.7	98.6	99.7	0	0	0	0	1	1	1	1	0	0.247	0.548	0.774	0.901	0.967	0.986	0.997
42073	Lawrence	PA	USA	100	99.1	97	93.9	85.7	76.7	65.1	50.2	0	0	0	0	0	0	0	0	0	0.009	0.03	0.061	0.143	0.233	0.349	0.498
42075	Lebanon	PA	USA	100	72.2	45.8	26.1	89	95.4	98.4	99.1	0	0	0	0	1	1	1	1	0	0.278	0.542	0.739	0.89	0.954	0.984	0.991
42077	Lehigh	PA	USA	100	74	50	71.6	86.7	95.3	98.9	99.6	0	0	1	1	1	1	1	1	0	0.26	0.5	0.716	0.867	0.953	0.989	0.996
42079	Luzerne	PA	USA	100	99.1	91.1	74	52.1	30.8	85.7	93.5	0	0	0	0	0	0	1	1	0	0.009	0.089	0.26	0.479	0.692	0.857	0.935
42081	Lycoming	PA	USA	100	100	100	97.2	84.9	66.4	45.7	25.8	0	0	0	0	0	0	0	0	0	0	0	0.028	0.151	0.336	0.543	0.742
42083	McKean	PA	USA	100	100	100	100	100	99.5	97.6	90.5	0	0	0	0	0	0	0	0	0	0	0	0	0	0.005	0.024	0.095
42087	Mifflin	PA	USA	100	100	100	99.7	96.4	85.5	33.2	53.1	0	0	0	0	0	0	1	1	0	0	0	0.003	0.036	0.145	0.332	0.531
42089	Monroe	PA	USA	100	99.9	99	90.4	31.2	54.2	75.1	88	0	0	0	0	1	1	1	1	0	0.001	0.01	0.096	0.312	0.542	0.751	0.88
42091	Montgomery	PA	USA	100	26.5	56.5	77.9	89.8	95.9	98.8	99.7	0	1	1	1	1	1	1	1	0	0.265	0.565	0.779	0.898	0.959	0.988	0.997
42093	Montour	PA	USA	100	100	99.9	96.8	87	68.5	49.2	68.4	0	0	0	0	0	0	0	1	0	0	0.001	0.032	0.13	0.315	0.508	0.684
42095	Northampton	PA	USA	100	99.2	10.2	27	50.8	71.6	87.9	96.7	0	0	1	1	1	1	1	1	0	0.008	0.102	0.27	0.508	0.716	0.879	0.967
42097	Northumberland	PA	USA	100	100	94.1	77.2	53.4	31.4	83.5	93.2	0	0	0	0	0	0	1	1	0	0	0.059	0.228	0.466	0.686	0.835	0.932
42099	Perry	PA	USA	100	100	99.4	91.7	73.7	47.8	74.9	87.8	0	0	0	0	0	0	1	1	0	0	0.006	0.083	0.263	0.522	0.749	0.878
42101	Philadelphia	PA	USA	100	95	80.9	56.3	68.7	86.9	96.3	99.3	0	0	0	0	1	1	1	1	0	0.05	0.191	0.437	0.687	0.869	0.963	0.993
42103	Pike	PA	USA	100	100	100	99.4	96	83.8	67	56.3	0	0	0	0	0	0	0	1	0	0	0	0.006	0.04	0.162	0.33	0.563
42105	Potter	PA	USA	100	100	100	100	99.5	95.4	83.8	69.5	0	0	0	0	0	0	0	0	0	0	0	0	0.005	0.046	0.162	0.305
42107	Schuylkill	PA	USA	100	73.5	44.7	24.8	88.6	94.8	98.2	99.5	0	0	0	0	1	1	1	1	0	0.265	0.553	0.752	0.886	0.948	0.982	0.995
42109	Snyder	PA	USA	100	100	100	98.1	92.4	77.9	59	37	0	0	0	0	0	0	0	0	0	0	0	0.019	0.076	0.221	0.41	0.63
42111	Somerset	PA	USA	100	99.2	96.8	92.7	84.3	73	60.2	47.9	0	0	0	0	0	0	0	0	0	0.008	0.032	0.073	0.157	0.27	0.398	0.521
42113	Sullivan	PA	USA	100	100	100	96.4	85.5	71.3	48	29.4	0	0	0	0	0	0	0	0	0	0	0	0.036	0.145	0.287	0.52	0.706
42115	Susquehanna	PA	USA	100	99.9	99.5	98.6	96.1	88.6	74	54.8	0	0	0	0	0	0	0	0	0	0.001	0.005	0.014	0.039	0.114	0.26	0.452
42117	Tioga	PA	USA	100	100	100	100	99.2	94.8	86.4	70.5	0	0	0	0	0	0	0	0	0	0	0	0	0.008	0.052	0.136	0.295
42119	Union	PA	USA	100	100	99.8	97.6	89.3	75.5	55.2	35.2	0	0	0	0	0	0	0	0	0	0	0.002	0.024	0.107	0.245	0.448	0.648
42125	Washington	PA	USA	100	100	98.3	93.2	84.5	71.9	55.1	39.7	0	0	0	0	0	0	0	0	0	0	0.017	0.068	0.155	0.281	0.449	0.603
42127	Wayne	PA	USA	100	100	99.8	98.7	94.8	83.2	65.5	53.9	0	0	0	0	0	0	0	1	0	0	0.002	0.013	0.052	0.168	0.345	0.539
42129	Westmoreland	PA	USA	100	97.6	93.8	85.4	73.8	56.8	42.3	71.5	0	0	0	0	0	0	0	1	0	0.024	0.062	0.146	0.262	0.432	0.577	0.715
42131	Wyoming	PA	USA	100	100	99.7	97.2	89.4	75.1	57.5	37.9	0	0	0	0	0	0	0	0	0	0	0.003	0.028	0.106	0.249	0.425	0.621
42133	York	PA	USA	100	97	85.1	64.1	40.8	20.8	92.1	96.7	0	0	0	0	0	0	1	1	0	0.03	0.149	0.359	0.592	0.792	0.921	0.967
51013	Arlington	VA	USA	100	100	99.8	98.7	96.4	89.6	80.3	66.8	0	0	0	0	0	0	0	0	0	0	0.002	0.013	0.036	0.104	0.197	0.332
51043	Clarke	VA	USA	100	100	100	100	99.1	95.4	11.1	23.2	0	0	0	0	0	0	1	1	0	0	0	0	0.009	0.046	0.111	0.232
51047	Culpeper	VA	USA	100	100	100	99.9	99.3	97.1	93	86.4	0	0	0	0	0	0	0	0	0	0	0	0.001	0.007	0.029	0.07	0.136
51059	Fairfax	VA	USA	100	100	100	99.4	96.2	88	72.9	55.1	0	0	0	0	0	0	0	0	0	0	0	0.006	0.038	0.12	0.271	0.449
51061	Fauquier	VA	USA	100	100	100	99.6	97.1	92.9	83	68.6	0	0	0	0	0	0	0	0	0	0	0	0.004	0.029	0.071	0.17	0.314
51069	Frederick	VA	USA	100	100	99.6	98.7	3	7.4	14.3	25.1	0	0	0	0	1	1	1	1	0	0	0.004	0.013	0.03	0.074	0.143	0.251
51079	Greene	VA	USA	100	100	100	99.7	99.2	98.4	96.2	93.5	0	0	0	0	0	0	0	0	0	0	0	0.003	0.008	0.016	0.038	0.065
51107	Loudoun	VA	USA	100	100	100	99.6	97.3	90.1	76	56.2	0	0	0	0	0	0	0	0	0	0	0	0.004	0.027	0.099	0.24	0.438
51113	Madison	VA	USA	100	100	100	100	99.9	99.1	97.2	93.5	0	0	0	0	0	0	0	0	0	0	0	0	0.001	0.009	0.028	0.065
51139	Page	VA	USA	100	100	100	99.9	98.6	96.5	93.7	11.6	0	0	0	0	0	0	0	1	0	0	0	0.001	0.014	0.035	0.063	0.116
51153	Prince William	VA	USA	100	100	99.4	96.1	88.3	77.8	64.4	52	0	0	0	0	0	0	0	1	0	0	0.006	0.039	0.117	0.222	0.356	0.52
51157	Rappahannock	VA	USA	100	100	100	99.9	99.5	98	94.6	87.7	0	0	0	0	0	0	0	0	0	0	0	0.001	0.005	0.02	0.054	0.123
51165	Rockingham	VA	USA	100	100	99.4	98.4	97	93.3	89.3	85	0	0	0	0	0	0	0	0	0	0	0.006	0.016	0.03	0.067	0.107	0.15
51171	Shenandoah	VA	USA	100	99.8	99.6	98.5	96	93.4	89	17.3	0	0	0	0	0	0	0	1	0	0.002	0.004	0.015	0.04	0.066	0.11	0.173
51179	Stafford	VA	USA	100	100	99.4	98.3	93.6	86.5	76.4	62.3	0	0	0	0	0	0	0	0	0	0	0.006	0.017	0.064	0.135	0.236	0.377
51187	Warren	VA	USA	100	100	99.6	99.1	98	95	11.2	20.5	0	0	0	0	0	0	1	1	0	0	0.004	0.009	0.02	0.05	0.112	0.205
51510	Alexandria City	VA	USA	100	100	100	99.3	97.4	93.9	84.2	69.7	0	0	0	0	0	0	0	0	0	0	0	0.007	0.026	0.061	0.158	0.303
51660	Harrisonburg City	VA	USA	100	99.9	99.3	98.8	97.8	96.3	93.7	89.7	0	0	0	0	0	0	0	0	0	0.001	0.007	0.012	0.022	0.037	0.063	0.103
51683	Manassas City	VA	USA	100	100	100	100	99.1	95.2	90.7	83	0	0	0	0	0	0	0	0	0	0	0	0	0.009	0.048	0.093	0.17
51685	Manassas Park City	VA	USA	100	100	100	100	98.9	95.7	90.2	82.6	0	0	0	0	0	0	0	0	0	0	0	0	0.011	0.043	0.098	0.174
51840	Winchester City	VA	USA	100	99.9	99.7	99	97.9	97	95.4	91.2	0	0	0	0	0	0	0	0	0	0.001	0.003	0.01	0.021	0.03	0.046	0.088
54003	Berkeley	WV	USA	100	99.8	99.4	98.3	96.2	91.8	15.9	27.1	0	0	0	0	0	0	1	1	0	0.002	0.006	0.017	0.038	0.082	0.159	0.271
54009	Brooke	WV	USA	100	100	100	99.6	97.7	93.3	84.8	73.2	0	0	0	0	0	0	0	0	0	0	0	0.004	0.023	0.067	0.152	0.268
54023	Grant	WV	USA	100	100	100	99.9	99.5	97.6	92.5	85	0	0	0	0	0	0	0	0	0	0	0	0.001	0.005	0.024	0.075	0.15
54027	Hampshire	WV	USA	100	100	100	99.9	99.2	96.8	91	80.4	0	0	0	0	0	0	0	0	0	0	0	0.001	0.008	0.032	0.09	0.196
54029	Hancock	WV	USA	100	100	99.9	98.8	94.8	87	76.6	63	0	0	0	0	0	0	0	0	0	0	0.001	0.012	0.052	0.13	0.234	0.37
54031	Hardy	WV	USA	100	100	99.9	99.7	98.7	96.6	92.2	84.1	0	0	0	0	0	0	0	0	0	0	0.001	0.003	0.013	0.034	0.078	0.159
54037	Jefferson	WV	USA	100	100	100	99.8	98	95.4	87.3	24	0	0	0	0	0	0	0	1	0	0	0	0.002	0.02	0.046	0.127	0.24
54051	Marshall	WV	USA	100	100	100	99.4	97.6	94	86.5	76.3	0	0	0	0	0	0	0	0	0	0	0	0.006	0.024	0.06	0.135	0.237
54057	Mineral	WV	USA	100	100	100	99.9	99	95.9	9.6	18.4	0	0	0	0	0	0	1	1	0	0	0	0.001	0.01	0.041	0.096	0.184
54061	Monongalia	WV	USA	100	100	99.9	99.3	98.7	95.8	89.7	81.8	0	0	0	0	0	0	0	0	0	0	0.001	0.007	0.013	0.042	0.103	0.182
54065	Morgan	WV	USA	100	100	100	99.8	97.9	93.7	86.3	74.4	0	0	0	0	0	0	0	0	0	0	0	0.002	0.021	0.063	0.137	0.256
54069	Ohio	WV	USA	100	100	100	99.4	96.9	92.8	84	71.7	0	0	0	0	0	0	0	0	0	0	0	0.006	0.031	0.072	0.16	0.283
54077	Preston	WV	USA	100	100	100	99.7	98.6	95.5	90.1	81	0	0	0	0	0	0	0	0	0	0	0	0.003	0.014	0.045	0.099	0.19
54093	Tucker	WV	USA	100	100	100	100	100	99.6	98.3	95.4	0	0	0	0	0	0	0	0	0	0	0	0	0	0.004	0.017	0.046

## Sheet: 581 region model
FIPS	County	State	Country	I14	I15	I16	I17	I18	I19	I20	I21	I22	I23	I24	I25
9001	Fairfield	CT	USA	0	0.001	0.015	0.05	0.12	0.241	0.402	0.603	0.76	0.877	0.956	0.988
9003	Hartford	CT	USA	0	0	0	0.002	0.021	0.075	0.175	0.328	0.528	0.71	0.821	0.926
9005	Litchfield	CT	USA	0	0	0	0.007	0.035	0.082	0.168	0.312	0.48	0.664	0.821	0.921
9007	Middlesex	CT	USA	0	0	0.001	0.009	0.04	0.108	0.233	0.361	0.537	0.699	0.825	0.906
9009	New Haven	CT	USA	0	0	0.009	0.037	0.094	0.176	0.299	0.491	0.663	0.811	0.909	0.956
9011	New London	CT	USA	0	0	0.002	0.011	0.044	0.12	0.248	0.424	0.595	0.764	0.884	0.957
9013	Tolland	CT	USA	0	0	0	0.002	0.012	0.042	0.113	0.237	0.422	0.617	0.778	0.884
9015	Windham	CT	USA	0	0	0	0.004	0.02	0.068	0.151	0.3	0.49	0.674	0.829	0.919
10001	Kent	DE	USA	0	0	0	0.022	0.092	0.243	0.466	0.681	0.846	0.933	0.976	0.996
10003	New Castle	DE	USA	0	0	0.067	0.258	0.489	0.715	0.863	0.96	0.98	0.995	0.999	1
10005	Sussex	DE	USA	0	0	0	0	0.005	0.036	0.111	0.235	0.413	0.604	0.76	0.871
11001	Washington DC	DC	USA	0	0	0	0.004	0.021	0.051	0.114	0.229	0.384	0.568	0.743	0.867
18019	Clark	IN	USA	0	0	0	0	0	0	0	0	0	0	0	0.002
18029	Dearborn	IN	USA	0	0	0	0	0	0	0.003	0.013	0.02	0.04	0.074	0.12
18031	Decatur	IN	USA	0	0	0	0	0	0	0	0	0	0	0	0
18041	Fayette	IN	USA	0	0	0	0	0.001	0.002	0.003	0.006	0.009	0.019	0.042	0.071
18047	Franklin	IN	USA	0	0	0	0	0.001	0.001	0.002	0.005	0.016	0.03	0.065	0.116
18065	Henry	IN	USA	0	0	0	0	0.001	0.004	0.006	0.01	0.018	0.033	0.051	0.085
18077	Jefferson	IN	USA	0	0	0	0	0	0	0	0	0	0.001	0.006	0.014
18079	Jennings	IN	USA	0	0	0	0	0	0	0	0.001	0.001	0.003	0.006	0.01
18115	Ohio	IN	USA	0	0	0	0	0	0	0	0.001	0.003	0.01	0.024	0.037
18135	Randolph	IN	USA	0	0	0	0	0.001	0.002	0.003	0.005	0.014	0.026	0.05	0.084
18137	Ripley	IN	USA	0	0	0	0	0	0	0.001	0.001	0.004	0.013	0.032	0.053
18139	Rush	IN	USA	0	0	0	0	0	0.001	0.003	0.003	0.005	0.013	0.03	0.052
18143	Scott	IN	USA	0	0	0	0	0	0	0	0	0	0.001	0.002	0.004
18155	Switzerland	IN	USA	0	0	0	0	0	0	0	0	0	0.001	0.005	0.018
18161	Union	IN	USA	0	0	0	0	0	0.002	0.004	0.01	0.02	0.036	0.06	0.119
18177	Wayne	IN	USA	0	0	0	0.001	0.002	0.004	0.009	0.016	0.032	0.049	0.087	0.131
24001	Allegany	MD	USA	0	0	0.002	0.01	0.024	0.061	0.147	0.268	0.46	0.627	0.794	0.899
24003	Anne Arundel	MD	USA	0	0	0	0.005	0.054	0.198	0.406	0.639	0.822	0.922	0.974	0.991
24005	Baltimore	MD	USA	0	0	0.013	0.082	0.257	0.49	0.706	0.861	0.945	0.987	0.995	0.998
24009	Calvert	MD	USA	0	0	0	0	0.01	0.045	0.139	0.297	0.469	0.669	0.827	0.926
24011	Caroline	MD	USA	0	0	0	0	0.006	0.039	0.103	0.264	0.45	0.668	0.828	0.917
24013	Carroll	MD	USA	0	0	0.004	0.049	0.142	0.306	0.517	0.684	0.823	0.93	0.978	0.995
24015	Cecil	MD	USA	0	0	0.134	0.352	0.58	0.772	0.891	0.964	0.989	0.994	0.998	0.998
24017	Charles	MD	USA	0	0	0	0.003	0.021	0.066	0.151	0.312	0.493	0.656	0.81	0.902
24019	Dorchester	MD	USA	0	0	0	0	0	0.009	0.035	0.121	0.3	0.518	0.709	0.848
24021	Frederick	MD	USA	0	0	0.001	0.016	0.06	0.171	0.348	0.578	0.784	0.893	0.964	0.987
24023	Garrett	MD	USA	0	0	0.001	0.007	0.022	0.053	0.109	0.188	0.298	0.453	0.614	0.746
24025	Harford	MD	USA	0	0	0.075	0.261	0.477	0.687	0.842	0.935	0.98	0.993	0.997	1
24027	Howard	MD	USA	0	0	0	0.018	0.093	0.223	0.419	0.646	0.807	0.92	0.968	0.993
24029	Kent	MD	USA	0	0	0	0.063	0.256	0.492	0.708	0.864	0.941	0.978	0.994	0.996
24031	Montgomery	MD	USA	0	0	0	0.005	0.027	0.088	0.212	0.393	0.612	0.778	0.894	0.954
24033	Prince George's	MD	USA	0	0	0.005	0.03	0.089	0.184	0.349	0.539	0.717	0.848	0.934	0.976
24035	Queen Anne’s	MD	USA	0	0	0	0	0.018	0.098	0.28	0.483	0.695	0.833	0.917	0.966
24037	Saint Mary's	MD	USA	0	0	0	0	0	0.008	0.032	0.101	0.221	0.407	0.59	0.764
24039	Somerset	MD	USA	0	0	0	0	0	0	0.007	0.025	0.093	0.221	0.384	0.581
24041	Talbot	MD	USA	0	0	0	0	0.001	0.025	0.103	0.263	0.481	0.666	0.832	0.918
24043	Washington	MD	USA	0	0	0.004	0.017	0.047	0.11	0.256	0.431	0.62	0.795	0.899	0.952
24045	Wicomico	MD	USA	0	0	0	0	0	0.003	0.013	0.043	0.113	0.236	0.423	0.628
24047	Worcester	MD	USA	0	0	0	0	0	0.002	0.014	0.041	0.096	0.195	0.35	0.5
24510	Baltimore City	MD	USA	0	0	0.004	0.025	0.083	0.196	0.357	0.524	0.723	0.862	0.939	0.971
25001	Barnstable	MA	USA	0	0	0	0	0.007	0.032	0.067	0.146	0.24	0.37	0.514	0.65
25003	Berkshire	MA	USA	0	0	0	0	0.005	0.023	0.063	0.161	0.32	0.5	0.688	0.849
25005	Bristol	MA	USA	0	0	0.003	0.019	0.06	0.144	0.261	0.416	0.565	0.73	0.83	0.912
25007	Dukes	MA	USA	0	0	0	0.002	0.003	0.018	0.049	0.102	0.196	0.31	0.448	0.558
25009	Essex	MA	USA	0	0	0.006	0.025	0.066	0.132	0.256	0.392	0.532	0.68	0.781	0.864
25011	Franklin	MA	USA	0	0	0	0	0.003	0.019	0.048	0.107	0.228	0.381	0.524	0.699
25013	Hampden	MA	USA	0	0	0	0.001	0.008	0.027	0.097	0.228	0.379	0.587	0.771	0.887
25015	Hampshire	MA	USA	0	0	0	0	0.003	0.012	0.049	0.12	0.254	0.413	0.589	0.763
25017	Middlesex	MA	USA	0	0	0.006	0.04	0.125	0.243	0.4	0.569	0.726	0.835	0.909	0.964
25019	Nantucket	MA	USA	0	0	0	0	0	0	0.003	0.018	0.04	0.089	0.142	0.219
25021	Norfolk	MA	USA	0	0	0.007	0.041	0.097	0.197	0.329	0.499	0.707	0.824	0.918	0.954
25023	Plymouth	MA	USA	0	0	0	0.005	0.025	0.066	0.136	0.24	0.389	0.558	0.712	0.829
25025	Suffolk	MA	USA	0	0	0	0.009	0.036	0.112	0.22	0.366	0.534	0.698	0.804	0.891
25027	Worcester	MA	USA	0	0	0.002	0.009	0.043	0.111	0.227	0.42	0.602	0.773	0.893	0.957
34001	Atlantic	NJ	USA	0	0	0.003	0.019	0.088	0.224	0.438	0.67	0.841	0.925	0.974	0.989
34003	Bergen	NJ	USA	0	0	0.021	0.072	0.201	0.384	0.606	0.781	0.887	0.955	0.981	0.995
34005	Burlington	NJ	USA	0	0	0.01	0.105	0.282	0.508	0.734	0.871	0.952	0.98	0.995	0.999
34007	Camden	NJ	USA	0	0.013	0.042	0.123	0.247	0.439	0.637	0.791	0.897	0.963	0.986	0.996
34009	Cape May	NJ	USA	0	0	0	0	0.014	0.07	0.174	0.352	0.558	0.755	0.869	0.944
34011	Cumberland	NJ	USA	0	0	0	0.002	0.041	0.153	0.341	0.554	0.748	0.877	0.942	0.977
34013	Essex	NJ	USA	0	0.014	0.045	0.121	0.228	0.385	0.579	0.745	0.89	0.957	0.981	0.996
34015	Gloucester	NJ	USA	0	0	0.007	0.095	0.305	0.525	0.734	0.862	0.938	0.977	0.994	0.997
34017	Hudson	NJ	USA	0	0.012	0.042	0.103	0.197	0.356	0.545	0.729	0.865	0.943	0.974	0.99
34019	Hunterdon	NJ	USA	0	0.005	0.012	0.06	0.194	0.374	0.579	0.755	0.891	0.952	0.981	0.996
34021	Mercer	NJ	USA	0	0	0.009	0.061	0.216	0.405	0.638	0.814	0.924	0.975	0.993	0.998
34023	Middlesex	NJ	USA	0	0	0.011	0.047	0.12	0.268	0.466	0.669	0.839	0.93	0.97	0.992
34025	Monmouth	NJ	USA	0	0	0	0.012	0.065	0.207	0.393	0.624	0.807	0.911	0.968	0.991
34027	Morris	NJ	USA	0	0	0.016	0.052	0.13	0.293	0.53	0.748	0.877	0.958	0.987	0.996
34029	Ocean	NJ	USA	0	0	0	0.006	0.042	0.131	0.277	0.488	0.657	0.806	0.906	0.956
34031	Passaic	NJ	USA	0	0	0.007	0.033	0.094	0.205	0.403	0.629	0.82	0.926	0.971	0.994
34033	Salem	NJ	USA	0	0	0	0.016	0.1	0.277	0.493	0.68	0.813	0.908	0.962	0.986
34035	Somerset	NJ	USA	0	0.004	0.016	0.039	0.109	0.251	0.457	0.666	0.831	0.925	0.966	0.991
34037	Sussex	NJ	USA	0	0	0.001	0.008	0.069	0.218	0.432	0.661	0.841	0.94	0.981	0.991
34039	Union	NJ	USA	0	0.009	0.032	0.082	0.185	0.339	0.526	0.721	0.869	0.948	0.983	0.995
34041	Warren	NJ	USA	0	0.004	0.011	0.076	0.225	0.476	0.695	0.851	0.941	0.975	0.994	0.999
36001	Albany	NY	USA	0	0	0	0	0.001	0.006	0.03	0.058	0.131	0.228	0.398	0.591
36003	Allegany	NY	USA	0	0	0	0	0	0	0.019	0.061	0.144	0.283	0.458	0.637
36005	Bronx	NY	USA	0	0	0.009	0.046	0.122	0.287	0.492	0.686	0.823	0.917	0.963	0.987
36007	Broome	NY	USA	0	0.002	0.008	0.014	0.028	0.051	0.111	0.244	0.427	0.612	0.777	0.886
36009	Cattaraugus	NY	USA	0	0	0	0	0.001	0.002	0.016	0.043	0.119	0.229	0.375	0.569
36011	Cayuga	NY	USA	0	0	0.001	0.003	0.007	0.027	0.062	0.108	0.17	0.278	0.406	0.58
36013	Chautauqua	NY	USA	0	0	0	0	0.002	0.006	0.016	0.053	0.129	0.245	0.373	0.552
36015	Chemung	NY	USA	0	0	0	0.001	0.002	0.014	0.048	0.123	0.289	0.479	0.663	0.797
36017	Chenango	NY	USA	0	0	0	0.004	0.007	0.016	0.041	0.083	0.177	0.342	0.522	0.702
36019	Clinton	NY	USA	0	0	0	0	0	0.002	0.005	0.009	0.015	0.029	0.057	0.096
36021	Columbia	NY	USA	0	0	0	0	0.004	0.014	0.043	0.108	0.227	0.425	0.622	0.774
36023	Cortland	NY	USA	0	0.001	0.002	0.006	0.017	0.038	0.069	0.141	0.244	0.404	0.59	0.74
36025	Delaware	NY	USA	0	0	0.001	0.003	0.01	0.025	0.06	0.165	0.343	0.556	0.76	0.873
36027	Dutchess	NY	USA	0	0	0.001	0.01	0.018	0.067	0.151	0.294	0.502	0.71	0.855	0.944
36029	Erie	NY	USA	0	0	0	0.001	0.003	0.009	0.029	0.06	0.126	0.205	0.339	0.481
36031	Essex	NY	USA	0	0	0	0	0	0.001	0.006	0.01	0.027	0.057	0.108	0.17
36033	Franklin	NY	USA	0	0	0	0	0	0.001	0.006	0.014	0.031	0.058	0.088	0.149
36035	Fulton	NY	USA	0	0	0	0	0	0.002	0.005	0.016	0.042	0.084	0.146	0.255
36037	Genesee	NY	USA	0	0	0	0	0.002	0.006	0.008	0.028	0.067	0.146	0.249	0.38
36039	Greene	NY	USA	0	0	0	0	0.002	0.012	0.022	0.061	0.17	0.314	0.503	0.711
36041	Hamilton	NY	USA	0	0	0	0	0	0	0.009	0.026	0.048	0.096	0.15	0.262
36043	Herkimer	NY	USA	0	0	0	0	0.002	0.007	0.016	0.044	0.085	0.145	0.24	0.397
36045	Jefferson	NY	USA	0	0	0.001	0.008	0.018	0.035	0.055	0.088	0.126	0.187	0.273	0.373
36047	Kings	NY	USA	0	0	0.006	0.034	0.073	0.168	0.313	0.49	0.661	0.807	0.9	0.958
36049	Lewis	NY	USA	0	0	0	0	0.005	0.016	0.03	0.054	0.099	0.161	0.245	0.35
36051	Livingston	NY	USA	0	0	0	0.001	0.001	0.004	0.011	0.039	0.092	0.188	0.34	0.506
36053	Madison	NY	USA	0	0	0	0.004	0.008	0.03	0.05	0.102	0.178	0.278	0.425	0.591
36055	Monroe	NY	USA	0	0	0	0	0.003	0.01	0.028	0.057	0.113	0.192	0.315	0.461
36057	Montgomery	NY	USA	0	0	0	0	0.001	0.004	0.014	0.04	0.077	0.157	0.257	0.419
36059	Nassau	NY	USA	0	0	0	0.006	0.041	0.121	0.263	0.462	0.658	0.82	0.92	0.971
36061	New York	NY	USA	0	0.024	0.064	0.125	0.23	0.384	0.552	0.722	0.852	0.932	0.97	0.983
36063	Niagara	NY	USA	0	0	0	0	0.001	0.001	0.004	0.008	0.03	0.064	0.14	0.226
36065	Oneida	NY	USA	0	0	0	0.001	0.004	0.016	0.038	0.076	0.124	0.221	0.328	0.464
36067	Onondaga	NY	USA	0	0.001	0.009	0.019	0.046	0.074	0.127	0.188	0.267	0.369	0.505	0.637
36069	Ontario	NY	USA	0	0	0.001	0.002	0.003	0.003	0.014	0.044	0.107	0.19	0.331	0.499
36071	Orange	NY	USA	0	0	0	0.001	0.023	0.074	0.224	0.465	0.696	0.855	0.937	0.98
36073	Orleans	NY	USA	0	0	0	0	0	0.002	0.009	0.016	0.027	0.057	0.121	0.23
36075	Oswego	NY	USA	0	0	0	0.004	0.023	0.038	0.068	0.116	0.18	0.262	0.363	0.5
36077	Otsego	NY	USA	0	0	0	0.001	0.002	0.008	0.025	0.061	0.134	0.25	0.416	0.593
36079	Putnam	NY	USA	0	0	0	0.006	0.033	0.088	0.223	0.396	0.603	0.785	0.897	0.958
36081	Queens	NY	USA	0	0	0.003	0.014	0.063	0.179	0.316	0.518	0.71	0.859	0.935	0.974
36083	Rensselaer	NY	USA	0	0	0	0	0	0.005	0.025	0.07	0.136	0.26	0.436	0.615
36085	Richmond	NY	USA	0	0	0.008	0.022	0.079	0.19	0.377	0.581	0.758	0.886	0.958	0.989
36087	Rockland	NY	USA	0	0	0	0.006	0.04	0.127	0.277	0.477	0.677	0.843	0.934	0.981
36089	St. Lawrence	NY	USA	0	0	0	0.001	0.003	0.011	0.026	0.037	0.065	0.108	0.184	0.269
36091	Saratoga	NY	USA	0	0	0	0.001	0.001	0.006	0.016	0.033	0.081	0.154	0.266	0.426
36093	Schenectady	NY	USA	0	0	0	0.001	0.001	0.002	0.012	0.029	0.059	0.131	0.242	0.384
36095	Schoharie	NY	USA	0	0	0	0	0.002	0.008	0.02	0.048	0.115	0.236	0.404	0.611
36097	Schuyler	NY	USA	0	0	0	0	0.001	0.003	0.011	0.031	0.083	0.214	0.362	0.569
36099	Seneca	NY	USA	0	0	0	0	0.002	0.007	0.014	0.032	0.082	0.16	0.309	0.466
36101	Steuben	NY	USA	0	0	0	0	0.002	0.011	0.046	0.105	0.233	0.401	0.572	0.734
36103	Suffolk	NY	USA	0	0	0	0.007	0.034	0.097	0.227	0.382	0.581	0.753	0.886	0.959
36105	Sullivan	NY	USA	0	0	0	0	0.005	0.033	0.101	0.235	0.458	0.672	0.814	0.912
36107	Tioga	NY	USA	0	0	0.001	0.005	0.008	0.02	0.083	0.193	0.379	0.555	0.733	0.861
36109	Tompkins	NY	USA	0	0	0.001	0.001	0.007	0.014	0.026	0.066	0.166	0.314	0.509	0.667
36111	Ulster	NY	USA	0	0	0	0.002	0.007	0.017	0.06	0.181	0.345	0.564	0.747	0.886
36113	Warren	NY	USA	0	0	0	0	0	0.001	0.001	0.012	0.031	0.067	0.138	0.214
36115	Washington	NY	USA	0	0	0	0	0	0	0.003	0.013	0.033	0.072	0.158	0.271
36117	Wayne	NY	USA	0	0	0	0	0.001	0.002	0.01	0.039	0.081	0.137	0.23	0.372
36119	Westchester	NY	USA	0	0.001	0.006	0.042	0.119	0.254	0.433	0.618	0.79	0.912	0.972	0.993
36121	Wyoming	NY	USA	0	0	0	0	0.001	0.002	0.004	0.025	0.062	0.137	0.261	0.422
36123	Yates	NY	USA	0	0	0	0	0	0.002	0.006	0.025	0.06	0.143	0.281	0.424
37001	Alamance	NC	USA	0	0	0	0	0	0	0.005	0.02	0.048	0.094	0.184	0.326
37003	Alexander	NC	USA	0	0	0	0	0.001	0.003	0.005	0.011	0.02	0.043	0.073	0.128
37005	Alleghany	NC	USA	0	0	0	0	0.002	0.004	0.009	0.017	0.031	0.062	0.101	0.155
37007	Anson	NC	USA	0	0	0	0	0	0	0.001	0.004	0.021	0.055	0.118	0.22
37009	Ashe	NC	USA	0	0	0	0.001	0.003	0.006	0.009	0.012	0.023	0.049	0.072	0.129
37011	Avery	NC	USA	0	0	0	0	0	0	0.001	0.003	0.009	0.013	0.024	0.058
37013	Beaufort	NC	USA	0	0	0	0	0	0	0.001	0.015	0.041	0.079	0.139	0.212
37015	Bertie	NC	USA	0	0	0	0	0.002	0.009	0.017	0.042	0.088	0.143	0.237	0.33
37017	Bladen	NC	USA	0	0	0	0.001	0.006	0.024	0.056	0.111	0.186	0.306	0.433	0.559
37019	Brunswick	NC	USA	0	0	0	0	0	0.001	0.003	0.013	0.031	0.073	0.13	0.215
37021	Buncombe	NC	USA	0	0	0	0	0.001	0.001	0.004	0.007	0.013	0.028	0.047	0.081
37023	Burke	NC	USA	0	0	0	0	0	0.001	0.003	0.008	0.017	0.038	0.076	0.14
37025	Cabarrus	NC	USA	0	0	0	0	0	0.001	0.008	0.017	0.039	0.084	0.145	0.231
37027	Caldwell	NC	USA	0	0	0	0	0.001	0.002	0.004	0.008	0.013	0.029	0.058	0.112
37029	Camden	NC	USA	0	0	0	0	0	0	0.002	0.007	0.014	0.028	0.061	0.104
37031	Carteret	NC	USA	0	0	0	0	0	0	0	0.003	0.009	0.023	0.062	0.125
37033	Caswell	NC	USA	0	0	0	0	0	0	0.001	0.007	0.022	0.055	0.11	0.206
37035	Catawba	NC	USA	0	0	0	0.001	0.001	0.002	0.004	0.013	0.023	0.055	0.099	0.156
37037	Chatham	NC	USA	0	0	0	0	0.001	0.006	0.023	0.058	0.14	0.251	0.404	0.554
37039	Cherokee	NC	USA	0	0	0	0	0	0	0	0	0	0.001	0.001	0.002
37041	Chowan	NC	USA	0	0	0	0	0	0.001	0.001	0.005	0.02	0.053	0.107	0.168
37043	Clay	NC	USA	0	0	0	0	0	0	0	0	0	0	0.001	0.002
37045	Cleveland	NC	USA	0	0	0	0	0	0.001	0.002	0.004	0.02	0.04	0.072	0.127
37047	Columbus	NC	USA	0	0	0	0	0.002	0.009	0.019	0.045	0.099	0.175	0.277	0.398
37049	Craven	NC	USA	0	0	0	0	0	0.001	0.003	0.012	0.025	0.065	0.123	0.209
37051	Cumberland	NC	USA	0	0	0.003	0.012	0.036	0.082	0.16	0.279	0.403	0.533	0.656	0.767
37053	Currituck	NC	USA	0	0	0	0	0	0.002	0.004	0.005	0.013	0.022	0.054	0.097
37055	Dare	NC	USA	0	0	0	0	0	0	0.001	0.001	0.003	0.005	0.023	0.049
37057	Davidson	NC	USA	0	0	0	0	0	0	0.006	0.01	0.035	0.071	0.147	0.271
37059	Davie	NC	USA	0	0	0	0	0	0.001	0.005	0.011	0.026	0.061	0.116	0.186
37061	Duplin	NC	USA	0	0	0	0	0	0.006	0.018	0.039	0.087	0.165	0.272	0.41
37063	Durham	NC	USA	0	0	0	0	0.001	0.003	0.018	0.049	0.101	0.198	0.303	0.426
37065	Edgecombe	NC	USA	0	0	0	0	0.004	0.018	0.045	0.09	0.156	0.258	0.352	0.492
37067	Forsyth	NC	USA	0	0	0	0	0	0.003	0.008	0.027	0.047	0.09	0.157	0.252
37069	Franklin	NC	USA	0	0	0	0	0.011	0.023	0.059	0.114	0.206	0.315	0.453	0.591
37071	Gaston	NC	USA	0	0	0	0	0	0.002	0.006	0.012	0.027	0.063	0.112	0.174
37073	Gates	NC	USA	0	0	0	0	0	0	0.001	0.005	0.023	0.056	0.119	0.197
37075	Graham	NC	USA	0	0	0	0	0	0	0	0.001	0.001	0.001	0.001	0.001
37077	Granville	NC	USA	0	0	0	0	0	0.004	0.019	0.045	0.104	0.195	0.326	0.454
37079	Greene	NC	USA	0	0	0	0.001	0.001	0.011	0.026	0.052	0.105	0.172	0.262	0.371
37081	Guilford	NC	USA	0	0	0	0	0.001	0.003	0.009	0.02	0.044	0.103	0.189	0.305
37083	Halifax	NC	USA	0	0	0.001	0.007	0.016	0.044	0.073	0.146	0.227	0.32	0.427	0.551
37085	Harnett	NC	USA	0	0	0	0.005	0.015	0.044	0.096	0.19	0.317	0.461	0.602	0.723
37087	Haywood	NC	USA	0	0	0	0	0	0.001	0.001	0.002	0.005	0.009	0.023	0.042
37089	Henderson	NC	USA	0	0	0	0	0	0	0.001	0.002	0.005	0.008	0.019	0.032
37091	Hertford	NC	USA	0	0	0	0	0	0	0.006	0.019	0.046	0.094	0.161	0.257
37093	Hoke	NC	USA	0	0	0	0.001	0.003	0.019	0.053	0.096	0.193	0.293	0.403	0.536
37095	Hyde	NC	USA	0	0	0	0	0	0	0	0.002	0.01	0.029	0.058	0.116
37097	Iredell	NC	USA	0	0	0	0	0.001	0.006	0.017	0.032	0.067	0.115	0.178	0.29
37099	Jackson	NC	USA	0	0	0	0	0	0	0	0.001	0.002	0.004	0.006	0.015
37101	Johnston	NC	USA	0	0	0.001	0.018	0.031	0.075	0.139	0.223	0.33	0.465	0.588	0.721
37103	Jones	NC	USA	0	0	0	0	0	0	0.003	0.008	0.028	0.066	0.122	0.205
37105	Lee	NC	USA	0	0	0	0	0.001	0.007	0.022	0.051	0.11	0.196	0.313	0.445
37107	Lenoir	NC	USA	0	0	0	0	0	0.003	0.009	0.028	0.065	0.128	0.223	0.343
37109	Lincoln	NC	USA	0	0	0	0	0.001	0.002	0.005	0.019	0.035	0.067	0.121	0.194
37111	McDowell	NC	USA	0	0	0	0	0	0	0.002	0.004	0.009	0.018	0.04	0.063
37113	Macon	NC	USA	0	0	0	0	0	0	0	0.001	0.001	0.002	0.003	0.004
37115	Madison	NC	USA	0	0	0	0	0	0.001	0.002	0.004	0.004	0.011	0.015	0.029
37117	Martin	NC	USA	0	0	0	0	0.001	0.009	0.017	0.041	0.097	0.168	0.246	0.358
37119	Mecklenburg	NC	USA	0	0	0	0.001	0.005	0.015	0.026	0.05	0.102	0.165	0.236	0.326
37121	Mitchell	NC	USA	0	0	0	0	0	0	0	0.001	0.002	0.008	0.014	0.028
37123	Montgomery	NC	USA	0	0	0	0	0	0.002	0.003	0.018	0.054	0.116	0.21	0.34
37125	Moore	NC	USA	0	0	0	0	0.006	0.017	0.041	0.102	0.195	0.321	0.465	0.602
37127	Nash	NC	USA	0	0	0.003	0.007	0.026	0.055	0.104	0.181	0.289	0.401	0.539	0.656
37129	New Hanover	NC	USA	0	0	0	0	0	0	0.003	0.011	0.026	0.054	0.095	0.184
37131	Northampton	NC	USA	0	0	0	0	0.004	0.013	0.045	0.081	0.142	0.227	0.341	0.474
37133	Onslow	NC	USA	0	0	0	0	0	0	0.003	0.012	0.028	0.059	0.132	0.208
37135	Orange	NC	USA	0	0	0	0	0	0	0.003	0.019	0.044	0.103	0.195	0.309
37137	Pamlico	NC	USA	0	0	0	0	0	0	0.001	0.002	0.008	0.023	0.051	0.107
37139	Pasquotank	NC	USA	0	0	0	0	0	0	0	0.001	0.004	0.016	0.032	0.076
37141	Pender	NC	USA	0	0	0	0	0	0.004	0.02	0.048	0.098	0.172	0.309	0.43
37143	Perquimans	NC	USA	0	0	0	0	0	0	0	0.005	0.01	0.023	0.053	0.101
37145	Person	NC	USA	0	0	0	0	0	0	0	0.012	0.035	0.081	0.159	0.284
37147	Pitt	NC	USA	0	0	0	0	0.004	0.007	0.026	0.059	0.119	0.178	0.271	0.384
37149	Polk	NC	USA	0	0	0	0	0	0	0.001	0.001	0.002	0.003	0.01	0.021
37151	Randolph	NC	USA	0	0	0	0	0	0.003	0.011	0.028	0.063	0.135	0.239	0.378
37153	Richmond	NC	USA	0	0	0	0	0	0	0.01	0.031	0.071	0.154	0.264	0.388
37155	Robeson	NC	USA	0	0	0	0.01	0.024	0.053	0.108	0.175	0.275	0.392	0.508	0.625
37157	Rockingham	NC	USA	0	0	0	0	0	0	0.004	0.013	0.035	0.064	0.117	0.213
37159	Rowan	NC	USA	0	0	0	0	0	0	0.003	0.013	0.027	0.072	0.138	0.246
37161	Rutherford	NC	USA	0	0	0	0	0	0.001	0.002	0.004	0.008	0.019	0.036	0.069
37163	Sampson	NC	USA	0	0	0	0	0.012	0.029	0.076	0.14	0.244	0.383	0.518	0.665
37165	Scotland	NC	USA	0	0	0	0	0.001	0.007	0.023	0.057	0.122	0.221	0.334	0.46
37167	Stanly	NC	USA	0	0	0	0	0	0	0.001	0.012	0.025	0.07	0.156	0.267
37169	Stokes	NC	USA	0	0	0	0	0	0.001	0.006	0.012	0.039	0.075	0.127	0.201
37171	Surry	NC	USA	0	0	0	0.001	0.002	0.008	0.018	0.038	0.069	0.096	0.174	0.259
37173	Swain	NC	USA	0	0	0	0	0	0	0.001	0.001	0.001	0.002	0.003	0.006
37175	Transylvania	NC	USA	0	0	0	0	0	0	0.001	0.001	0.001	0.005	0.008	0.013
37177	Tyrell	NC	USA	0	0	0	0	0	0	0.002	0.004	0.009	0.022	0.045	0.097
37179	Union	NC	USA	0	0	0	0	0	0.001	0.005	0.011	0.032	0.063	0.123	0.198
37181	Vance	NC	USA	0	0	0	0	0.001	0.004	0.01	0.037	0.073	0.142	0.244	0.374
37183	Wake	NC	USA	0	0	0	0.003	0.011	0.029	0.08	0.15	0.265	0.406	0.539	0.684
37185	Warren	NC	USA	0	0	0	0.001	0.004	0.009	0.038	0.084	0.159	0.265	0.391	0.538
37187	Washington	NC	USA	0	0	0	0	0	0	0.007	0.013	0.028	0.066	0.125	0.207
37189	Watauga	NC	USA	0	0	0	0	0	0	0.004	0.006	0.014	0.02	0.049	0.086
37191	Wayne	NC	USA	0	0	0	0	0.005	0.02	0.044	0.093	0.174	0.288	0.41	0.54
37193	Wilkes	NC	USA	0	0	0	0	0.001	0.003	0.008	0.017	0.035	0.063	0.115	0.176
37195	Wilson	NC	USA	0	0	0.002	0.006	0.022	0.046	0.097	0.162	0.251	0.358	0.48	0.585
37197	Yadkin	NC	USA	0	0	0	0	0.001	0.001	0.004	0.016	0.043	0.075	0.128	0.21
37199	Yancey	NC	USA	0	0	0	0	0	0	0.001	0.003	0.006	0.009	0.02	0.034
39001	Adams	OH	USA	0	0	0	0	0	0	0	0.001	0.004	0.007	0.013	0.031
39003	Allen	OH	USA	0	0	0	0	0	0.001	0.002	0.006	0.015	0.024	0.042	0.083
39005	Ashland	OH	USA	0	0	0.001	0.008	0.025	0.052	0.094	0.158	0.26	0.394	0.537	0.657
39007	Ashtabula	OH	USA	0	0	0	0.001	0.013	0.048	0.107	0.205	0.363	0.513	0.662	0.785
39009	Athens	OH	USA	0	0	0	0	0	0	0	0	0	0	0	0
39011	Auglaize	OH	USA	0	0	0	0	0	0	0.001	0.003	0.006	0.022	0.051	0.09
39013	Belmont	OH	USA	0	0	0	0	0.006	0.02	0.044	0.107	0.202	0.341	0.476	0.608
39015	Brown	OH	USA	0	0	0	0	0	0	0.002	0.003	0.01	0.02	0.038	0.072
39017	Butler	OH	USA	0	0	0	0	0	0.004	0.009	0.023	0.041	0.079	0.127	0.197
39019	Carroll	OH	USA	0	0	0	0.004	0.013	0.045	0.084	0.194	0.318	0.461	0.615	0.735
39021	Champaign	OH	USA	0	0	0	0	0	0.004	0.009	0.024	0.042	0.085	0.146	0.225
39023	Clark	OH	USA	0	0	0	0	0.002	0.009	0.018	0.037	0.07	0.126	0.192	0.267
39025	Clermont	OH	USA	0	0	0	0	0	0	0.006	0.011	0.023	0.044	0.088	0.135
39027	Clinton	OH	USA	0	0	0	0.001	0.002	0.006	0.007	0.021	0.037	0.059	0.103	0.168
39029	Columbiana	OH	USA	0	0	0.005	0.021	0.061	0.126	0.231	0.358	0.522	0.664	0.779	0.882
39031	Coshocton	OH	USA	0	0	0	0	0	0.01	0.035	0.082	0.158	0.257	0.407	0.552
39033	Crawford	OH	USA	0	0	0	0	0	0.001	0.004	0.01	0.019	0.04	0.07	0.139
39035	Cuyahoga	OH	USA	0	0	0.009	0.048	0.108	0.22	0.353	0.498	0.653	0.779	0.884	0.933
39037	Darke	OH	USA	0	0	0	0	0	0.003	0.006	0.024	0.038	0.064	0.101	0.157
39039	Defiance	OH	USA	0	0	0	0	0	0	0	0.003	0.005	0.019	0.03	0.066
39041	Delaware	OH	USA	0	0	0	0.001	0.004	0.01	0.024	0.065	0.112	0.189	0.301	0.434
39043	Erie	OH	USA	0	0	0.001	0.001	0.005	0.012	0.024	0.039	0.065	0.088	0.114	0.139
39045	Fairfield	OH	USA	0	0	0	0.001	0.009	0.017	0.031	0.06	0.102	0.164	0.272	0.383
39047	Fayette	OH	USA	0	0	0	0	0	0	0	0	0	0	0	0
39049	Franklin	OH	USA	0	0	0.002	0.01	0.023	0.039	0.076	0.138	0.209	0.333	0.453	0.554
39051	Fulton	OH	USA	0	0	0	0	0	0.003	0.004	0.012	0.028	0.053	0.09	0.15
39053	Gallia	OH	USA	0	0	0	0	0	0	0	0.002	0.005	0.011	0.027	0.038
39055	Geauga	OH	USA	0	0	0.005	0.019	0.059	0.139	0.23	0.371	0.522	0.684	0.828	0.895
39057	Greene	OH	USA	0	0	0	0	0.001	0.008	0.018	0.044	0.069	0.117	0.199	0.271
39059	Guernsey	OH	USA	0	0	0	0	0.001	0.007	0.034	0.078	0.143	0.254	0.4	0.571
39061	Hamilton	OH	USA	0	0	0	0.003	0.003	0.007	0.013	0.027	0.055	0.096	0.157	0.233
39063	Hancock	OH	USA	0	0	0	0	0.001	0.002	0.004	0.008	0.017	0.035	0.074	0.136
39065	Hardin	OH	USA	0	0	0	0	0	0.001	0.003	0.011	0.022	0.045	0.094	0.154
39067	Harrison	OH	USA	0	0	0	0	0.001	0.013	0.044	0.088	0.182	0.322	0.462	0.606
39069	Henry	OH	USA	0	0	0	0	0	0.004	0.007	0.015	0.024	0.055	0.104	0.162
39071	Highland	OH	USA	0	0	0	0	0	0	0.002	0.007	0.012	0.022	0.05	0.078
39073	Hocking	OH	USA	0	0	0	0	0	0.002	0.005	0.012	0.042	0.075	0.125	0.22
39075	Holmes	OH	USA	0	0	0	0.004	0.016	0.044	0.094	0.179	0.276	0.419	0.576	0.706
39077	Huron	OH	USA	0	0	0	0	0	0	0	0	0	0	0	0
39079	Jackson	OH	USA	0	0	0	0	0	0	0	0.001	0.002	0.007	0.023	0.052
39081	Jefferson	OH	USA	0	0	0	0.002	0.008	0.038	0.087	0.186	0.31	0.453	0.593	0.738
39083	Knox	OH	USA	0	0	0	0	0.002	0.014	0.032	0.08	0.169	0.266	0.404	0.537
39085	Lake	OH	USA	0	0	0	0.005	0.021	0.053	0.123	0.236	0.368	0.503	0.659	0.773
39087	Lawrence	OH	USA	0	0	0	0	0	0	0	0	0.003	0.011	0.025	0.043
39089	Licking	OH	USA	0	0	0	0	0.003	0.011	0.033	0.076	0.146	0.246	0.362	0.505
39091	Logan	OH	USA	0	0	0	0	0	0	0.002	0.008	0.027	0.051	0.097	0.155
39093	Lorain	OH	USA	0	0	0	0	0	0	0	0	0	0	0	0
39095	Lucas	OH	USA	0	0	0	0.001	0.004	0.009	0.02	0.044	0.089	0.137	0.206	0.291
39097	Madison	OH	USA	0	0	0	0.001	0.007	0.011	0.026	0.048	0.092	0.156	0.235	0.352
39099	Mahoning	OH	USA	0	0.005	0.029	0.056	0.107	0.211	0.346	0.486	0.641	0.743	0.855	0.918
39101	Marion	OH	USA	0	0	0	0	0	0	0	0	0	0	0	0
39103	Medina	OH	USA	0	0.005	0.023	0.047	0.093	0.156	0.252	0.358	0.497	0.623	0.745	0.838
39105	Meigs	OH	USA	0	0	0	0	0	0.002	0.004	0.005	0.007	0.017	0.032	0.055
39107	Mercer	OH	USA	0	0	0	0	0	0	0.002	0.003	0.01	0.024	0.043	0.074
39109	Miami	OH	USA	0	0	0	0	0.001	0.003	0.01	0.019	0.039	0.071	0.114	0.192
39111	Monroe	OH	USA	0	0	0	0	0	0.004	0.022	0.045	0.096	0.194	0.324	0.463
39113	Montgomery	OH	USA	0	0	0	0.001	0.004	0.009	0.027	0.049	0.09	0.141	0.206	0.292
39115	Morgan	OH	USA	0	0	0	0	0	0	0.006	0.014	0.043	0.085	0.156	0.261
39117	Morrow	OH	USA	0	0	0	0	0	0	0	0	0	0	0	0
39119	Muskingum	OH	USA	0	0	0	0	0	0.005	0.021	0.047	0.112	0.19	0.316	0.475
39121	Noble	OH	USA	0	0	0	0	0	0.004	0.012	0.034	0.089	0.167	0.292	0.424
39123	Ottawa	OH	USA	0	0	0	0	0	0	0	0	0	0	0	0
39125	Paulding	OH	USA	0	0	0	0	0	0	0.001	0.003	0.008	0.015	0.022	0.038
39127	Perry	OH	USA	0	0	0	0	0	0.002	0.014	0.03	0.051	0.112	0.199	0.311
39129	Pickaway	OH	USA	0	0	0	0.001	0.005	0.01	0.022	0.041	0.066	0.122	0.208	0.308
39131	Pike	OH	USA	0	0	0	0	0	0	0	0.003	0.007	0.011	0.028	0.049
39133	Portage	OH	USA	0	0.006	0.019	0.049	0.11	0.208	0.343	0.491	0.645	0.777	0.866	0.938
39135	Preble	OH	USA	0	0	0	0	0.001	0.002	0.008	0.017	0.039	0.07	0.105	0.164
39137	Putnam	OH	USA	0	0	0	0	0.001	0.002	0.003	0.008	0.017	0.028	0.05	0.104
39139	Richland	OH	USA	0	0	0	0	0.002	0.007	0.026	0.047	0.1	0.169	0.257	0.368
39141	Ross	OH	USA	0	0	0	0	0	0.001	0.007	0.01	0.017	0.044	0.076	0.134
39143	Sandusky	OH	USA	0	0	0	0	0	0	0	0	0	0	0	0
39145	Scioto	OH	USA	0	0	0	0	0	0	0	0	0.002	0.004	0.009	0.03
39147	Seneca	OH	USA	0	0	0	0	0.001	0.001	0.004	0.007	0.011	0.031	0.066	0.108
39149	Shelby	OH	USA	0	0	0	0	0	0.001	0.003	0.008	0.018	0.038	0.078	0.143
39151	Stark	OH	USA	0	0	0.006	0.038	0.075	0.145	0.25	0.389	0.546	0.712	0.813	0.896
39153	Summit	OH	USA	0	0.015	0.042	0.085	0.158	0.264	0.387	0.549	0.698	0.784	0.862	0.927
39155	Trumbull	OH	USA	0	0	0.004	0.024	0.056	0.118	0.255	0.407	0.553	0.687	0.82	0.907
39157	Tuscarawas	OH	USA	0	0	0.001	0.002	0.016	0.044	0.081	0.142	0.251	0.405	0.548	0.681
39159	Union	OH	USA	0	0	0	0	0.003	0.01	0.022	0.047	0.09	0.148	0.231	0.334
39161	Van Wert	OH	USA	0	0	0	0	0	0.001	0.001	0.001	0.003	0.014	0.028	0.054
39163	Vinton	OH	USA	0	0	0	0	0	0	0	0	0	0	0	0
39165	Warren	OH	USA	0	0	0	0.001	0.005	0.006	0.016	0.03	0.061	0.106	0.164	0.25
39167	Washington	OH	USA	0	0	0	0	0.001	0.002	0.007	0.015	0.035	0.091	0.163	0.25
39169	Wayne	OH	USA	0	0	0.004	0.023	0.05	0.108	0.191	0.286	0.439	0.568	0.691	0.802
39171	Williams	OH	USA	0	0	0	0	0.001	0.001	0.005	0.008	0.016	0.022	0.054	0.091
39173	Wood	OH	USA	0	0	0	0.001	0.003	0.006	0.012	0.025	0.05	0.085	0.144	0.207
39175	Wyandot	OH	USA	0	0	0	0	0	0	0.001	0.004	0.01	0.018	0.042	0.089
42001	Adams	PA	USA	0	0	0.014	0.053	0.15	0.337	0.535	0.731	0.856	0.935	0.97	0.99
42003	Allegheny	PA	USA	0	0.017	0.057	0.126	0.218	0.313	0.441	0.574	0.694	0.788	0.872	0.931
42005	Armstrong	PA	USA	0	0	0.012	0.037	0.086	0.166	0.275	0.414	0.548	0.676	0.784	0.888
42007	Beaver	PA	USA	0	0.002	0.027	0.076	0.128	0.212	0.33	0.465	0.617	0.741	0.839	0.912
42009	Bedford	PA	USA	0	0.002	0.008	0.015	0.039	0.089	0.173	0.34	0.52	0.687	0.82	0.907
42011	Berks	PA	USA	1	1	1	1	1	1	1	1	1	1	1	1
42013	Blair	PA	USA	0	0	0	0.009	0.016	0.051	0.132	0.28	0.455	0.651	0.792	0.904
42015	Bradford	PA	USA	0	0	0	0.002	0.027	0.093	0.237	0.442	0.646	0.8	0.896	0.959
42017	Bucks	PA	USA	0	0	0.135	0.381	0.637	0.794	0.906	0.97	0.99	0.999	1	1
42019	Butler	PA	USA	0	0.005	0.025	0.059	0.154	0.263	0.394	0.527	0.651	0.76	0.86	0.922
42021	Cambria	PA	USA	0	0	0.005	0.018	0.046	0.103	0.198	0.321	0.482	0.634	0.778	0.883
42023	Cameron	PA	USA	0	0	0	0.001	0.003	0.015	0.064	0.163	0.309	0.497	0.681	0.832
42025	Carbon	PA	USA	0	0	0.12	0.339	0.553	0.742	0.877	0.947	0.982	0.993	0.995	0.999
42027	Centre	PA	USA	0	0	0.002	0.008	0.031	0.091	0.218	0.396	0.632	0.808	0.919	0.976
42029	Chester	PA	USA	0	0.26	0.545	0.733	0.88	0.947	0.982	0.994	0.998	0.999	1	1
42031	Clarion	PA	USA	0	0	0.003	0.015	0.036	0.097	0.187	0.307	0.449	0.574	0.719	0.828
42033	Clearfield	PA	USA	0	0	0.002	0.009	0.029	0.077	0.174	0.324	0.516	0.706	0.851	0.927
42035	Clinton	PA	USA	0	0	0	0.001	0.025	0.061	0.201	0.409	0.593	0.773	0.895	0.95
42037	Columbia	PA	USA	0	0	0.061	0.208	0.392	0.585	0.747	0.86	0.938	0.973	0.991	0.998
42039	Crawford	PA	USA	0	0	0	0	0.014	0.048	0.122	0.251	0.388	0.531	0.686	0.817
42041	Cumberland	PA	USA	0	0.02	0.049	0.138	0.339	0.565	0.736	0.865	0.938	0.969	0.994	0.999
42043	Dauphin	PA	USA	0	0.005	0.195	0.489	0.721	0.867	0.944	0.977	0.992	0.999	1	1
42045	Delaware	PA	USA	0	0	0.119	0.382	0.63	0.809	0.917	0.968	0.986	0.997	0.999	1
42047	Elk	PA	USA	0	0	0	0	0.002	0.018	0.056	0.133	0.277	0.449	0.633	0.804
42049	Erie	PA	USA	0	0	0	0.001	0.007	0.019	0.052	0.133	0.245	0.376	0.543	0.704
42051	Fayette	PA	USA	0	0	0.002	0.021	0.056	0.111	0.194	0.3	0.423	0.568	0.693	0.798
42053	Forest	PA	USA	0	0	0	0	0.005	0.026	0.082	0.156	0.272	0.436	0.606	0.739
42055	Franklin	PA	USA	0	0.002	0.017	0.053	0.146	0.307	0.534	0.743	0.886	0.951	0.983	0.998
42057	Fulton	PA	USA	0	0	0.002	0.011	0.028	0.089	0.191	0.36	0.563	0.743	0.859	0.938
42059	Greene	PA	USA	0	0	0	0.004	0.017	0.05	0.1	0.177	0.285	0.408	0.529	0.672
42061	Huntingdon	PA	USA	0	0	0.001	0.008	0.041	0.137	0.311	0.521	0.714	0.858	0.942	0.976
42063	Indiana	PA	USA	0	0	0.002	0.015	0.046	0.102	0.193	0.299	0.435	0.582	0.729	0.855
42065	Jefferson	PA	USA	0	0	0	0.003	0.024	0.058	0.139	0.259	0.417	0.578	0.71	0.839
42067	Juniata	PA	USA	0	0	0.001	0.068	0.228	0.459	0.678	0.832	0.929	0.97	0.986	0.998
42069	Lackawanna	PA	USA	0	0.002	0.008	0.041	0.128	0.276	0.476	0.679	0.819	0.907	0.963	0.986
42071	Lancaster	PA	USA	0	0.278	0.547	0.753	0.877	0.959	0.985	0.997	1	1	1	1
42073	Lawrence	PA	USA	0	0.004	0.021	0.049	0.098	0.179	0.288	0.429	0.591	0.721	0.819	0.901
42075	Lebanon	PA	USA	0	0.285	0.533	0.731	0.867	0.936	0.976	0.993	0.999	0.999	0.999	1
42077	Lehigh	PA	USA	0	0.247	0.529	0.726	0.87	0.943	0.983	0.994	0.999	1	1	1
42079	Luzerne	PA	USA	0	0.003	0.078	0.222	0.443	0.666	0.813	0.907	0.965	0.989	0.996	0.999
42081	Lycoming	PA	USA	0	0	0	0.027	0.121	0.29	0.498	0.696	0.848	0.937	0.978	0.992
42083	McKean	PA	USA	0	0	0	0	0.001	0.004	0.022	0.071	0.193	0.362	0.552	0.726
42085	Mercer	PA	USA	0	0	0.002	0.025	0.062	0.159	0.259	0.407	0.564	0.705	0.819	0.9
42087	Mifflin	PA	USA	0	0	0	0	0.028	0.12	0.287	0.521	0.721	0.857	0.932	0.965
42089	Monroe	PA	USA	0	0	0.003	0.077	0.241	0.49	0.712	0.861	0.95	0.981	0.995	0.998
42091	Montgomery	PA	USA	0	0.275	0.564	0.755	0.888	0.959	0.984	0.994	0.998	1	1	1
42093	Montour	PA	USA	0	0	0	0.032	0.142	0.289	0.475	0.643	0.786	0.897	0.952	0.979
42095	Northampton	PA	USA	0	0.002	0.072	0.223	0.447	0.669	0.834	0.931	0.979	0.996	0.999	0.999
42097	Northumberland	PA	USA	0	0.001	0.06	0.226	0.448	0.659	0.836	0.925	0.969	0.988	0.998	1
42099	Perry	PA	USA	0	0	0.011	0.099	0.273	0.496	0.693	0.85	0.946	0.98	0.995	0.998
42101	Philadelphia	PA	USA	0	0.021	0.13	0.356	0.592	0.792	0.911	0.97	0.986	0.997	0.998	0.999
42103	Pike	PA	USA	0	0	0	0.003	0.03	0.108	0.259	0.473	0.669	0.829	0.913	0.969
42105	Potter	PA	USA	0	0	0	0	0.008	0.046	0.118	0.263	0.44	0.639	0.777	0.903
42107	Schuylkill	PA	USA	0	0.241	0.514	0.722	0.871	0.946	0.975	0.992	0.998	0.999	1	1
42109	Snyder	PA	USA	0	0	0	0.011	0.084	0.222	0.445	0.63	0.785	0.893	0.947	0.979
42111	Somerset	PA	USA	0	0.004	0.016	0.039	0.077	0.146	0.235	0.349	0.504	0.641	0.774	0.878
42113	Sullivan	PA	USA	0	0	0.001	0.029	0.123	0.288	0.501	0.681	0.832	0.911	0.958	0.983
42115	Susquehanna	PA	USA	0	0.001	0.002	0.006	0.028	0.08	0.204	0.406	0.614	0.773	0.883	0.949
42117	Tioga	PA	USA	0	0	0	0	0.005	0.05	0.121	0.281	0.448	0.623	0.783	0.882
42119	Union	PA	USA	0	0	0.001	0.014	0.081	0.211	0.395	0.598	0.772	0.901	0.963	0.985
42121	Venango	PA	USA	0	0	0	0.009	0.037	0.09	0.181	0.299	0.461	0.603	0.733	0.837
42123	Warren	PA	USA	0	0	0	0	0.004	0.02	0.06	0.152	0.271	0.436	0.613	0.765
42125	Washington	PA	USA	0	0	0.013	0.037	0.083	0.181	0.297	0.43	0.551	0.682	0.797	0.889
42127	Wayne	PA	USA	0	0	0.001	0.007	0.038	0.133	0.277	0.493	0.713	0.847	0.939	0.976
42129	Westmoreland	PA	USA	0	0.009	0.033	0.081	0.172	0.261	0.376	0.503	0.612	0.738	0.837	0.924
42131	Wyoming	PA	USA	0	0	0.003	0.025	0.078	0.198	0.392	0.586	0.755	0.875	0.938	0.971
42133	York	PA	USA	0	0.018	0.115	0.291	0.524	0.697	0.87	0.945	0.984	0.995	0.998	1
44003	Kent	RI	USA	0	0	0.002	0.021	0.058	0.117	0.225	0.369	0.543	0.701	0.826	0.908
44007	Providence	RI	USA	0	0	0.009	0.03	0.084	0.184	0.332	0.498	0.66	0.798	0.89	0.958
44009	Washington	RI	USA	0	0	0.004	0.011	0.039	0.103	0.185	0.316	0.471	0.637	0.788	0.89
51001	Accomack	VA	USA	0	0	0	0	0	0	0.002	0.009	0.034	0.107	0.216	0.399
51003	Albemarle	VA	USA	0	0	0	0.003	0.006	0.021	0.045	0.09	0.172	0.289	0.427	0.58
51005	Alleghany	VA	USA	0	0	0	0.001	0.005	0.008	0.021	0.043	0.07	0.116	0.177	0.259
51007	Amelia	VA	USA	0	0	0	0	0.002	0.015	0.048	0.118	0.199	0.315	0.45	0.595
51009	Amherst	VA	USA	0	0	0	0.001	0.003	0.004	0.006	0.027	0.051	0.089	0.159	0.25
51011	Appomattox	VA	USA	0	0	0	0	0.001	0.004	0.012	0.021	0.04	0.087	0.188	0.318
51013	Arlington	VA	USA	0	0	0.004	0.017	0.028	0.06	0.119	0.219	0.365	0.541	0.718	0.842
51015	Augusta	VA	USA	0	0.002	0.005	0.008	0.026	0.039	0.067	0.109	0.185	0.265	0.398	0.529
51017	Bath	VA	USA	0	0	0.001	0.003	0.005	0.016	0.028	0.045	0.071	0.132	0.215	0.32
51019	Bedford	VA	USA	0	0	0.001	0.001	0.007	0.008	0.024	0.037	0.073	0.116	0.175	0.265
51021	Bland	VA	USA	0	0	0.001	0.001	0.006	0.011	0.022	0.042	0.077	0.119	0.157	0.225
51023	Botetourt	VA	USA	0	0	0.001	0.003	0.005	0.011	0.029	0.048	0.083	0.124	0.165	0.25
51025	Brunswick	VA	USA	0	0	0	0	0	0.006	0.018	0.052	0.124	0.204	0.311	0.454
51027	Buchanan	VA	USA	0	0	0	0	0.001	0.003	0.008	0.015	0.026	0.042	0.07	0.113
51029	Buckingham	VA	USA	0	0	0	0	0.001	0.005	0.015	0.034	0.085	0.172	0.285	0.442
51031	Campbell	VA	USA	0	0	0	0	0	0.001	0.006	0.011	0.031	0.066	0.131	0.226
51033	Caroline	VA	USA	0	0	0.002	0.005	0.02	0.043	0.081	0.17	0.297	0.441	0.601	0.743
51035	Carroll	VA	USA	0	0	0.001	0.001	0.004	0.013	0.025	0.049	0.075	0.128	0.182	0.25
51036	Charles City	VA	USA	0	0	0	0	0.008	0.025	0.071	0.145	0.264	0.402	0.531	0.655
51037	Charlotte	VA	USA	0	0	0	0	0	0	0.001	0.01	0.023	0.082	0.161	0.28
51041	Chesterfield	VA	USA	0	0	0.003	0.017	0.042	0.106	0.191	0.316	0.475	0.598	0.725	0.832
51043	Clarke	VA	USA	0	0	0.001	0.008	0.015	0.045	0.089	0.158	0.29	0.486	0.651	0.788
51045	Craig	VA	USA	0	0	0.001	0.002	0.005	0.014	0.026	0.047	0.088	0.121	0.187	0.256
51047	Culpeper	VA	USA	0	0	0.001	0.003	0.007	0.022	0.058	0.129	0.232	0.391	0.551	0.717
51049	Cumberland	VA	USA	0	0	0	0	0.001	0.007	0.026	0.066	0.155	0.265	0.407	0.561
51051	Dickenson	VA	USA	0	0	0	0	0.001	0.002	0.004	0.011	0.022	0.03	0.053	0.077
51053	Dinwiddie	VA	USA	0	0	0	0.002	0.007	0.023	0.062	0.129	0.222	0.335	0.476	0.613
51057	Essex	VA	USA	0	0	0	0	0.001	0.007	0.018	0.05	0.124	0.23	0.377	0.547
51059	Fairfax	VA	USA	0	0	0	0.003	0.03	0.082	0.19	0.338	0.523	0.702	0.843	0.936
51061	Fauquier	VA	USA	0	0	0	0.009	0.017	0.044	0.103	0.211	0.36	0.539	0.691	0.84
51063	Floyd	VA	USA	0	0	0	0.001	0.006	0.013	0.023	0.046	0.086	0.122	0.188	0.261
51065	Fluvanna	VA	USA	0	0	0	0	0.001	0.005	0.031	0.065	0.141	0.252	0.405	0.561
51067	Franklin	VA	USA	0	0	0.001	0.002	0.004	0.011	0.02	0.03	0.051	0.093	0.15	0.216
51069	Frederick	VA	USA	0	0.003	0.01	0.022	0.034	0.061	0.095	0.17	0.271	0.433	0.616	0.768
51071	Giles	VA	USA	0	0	0	0.001	0.003	0.014	0.027	0.055	0.081	0.127	0.182	0.255
51073	Gloucester	VA	USA	0	0	0	0	0	0	0.003	0.021	0.047	0.109	0.206	0.312
51075	Goochland	VA	USA	0	0	0	0.002	0.013	0.039	0.086	0.191	0.337	0.469	0.63	0.748
51077	Grayson	VA	USA	0	0	0.001	0.004	0.01	0.016	0.025	0.043	0.081	0.11	0.168	0.231
51079	Greene	VA	USA	0	0	0	0.001	0.004	0.008	0.027	0.054	0.112	0.194	0.326	0.48
51081	Greensville	VA	USA	0	0	0	0.003	0.006	0.019	0.04	0.079	0.131	0.226	0.341	0.475
51083	Halifax	VA	USA	0	0	0	0	0	0	0	0.01	0.032	0.078	0.163	0.275
51085	Hanover	VA	USA	0	0	0	0.01	0.025	0.062	0.135	0.245	0.37	0.535	0.69	0.796
51087	Henrico	VA	USA	0	0	0.003	0.013	0.035	0.098	0.198	0.311	0.461	0.614	0.725	0.824
51089	Henry	VA	USA	0	0	0	0	0	0	0.006	0.016	0.029	0.058	0.092	0.162
51091	Highland	VA	USA	0	0	0.001	0.003	0.003	0.01	0.021	0.045	0.077	0.137	0.218	0.317
51093	Isle of Wight	VA	USA	0	0	0	0	0	0.001	0.005	0.023	0.049	0.107	0.201	0.333
51095	James City	VA	USA	0	0	0	0	0	0.007	0.019	0.056	0.12	0.232	0.363	0.512
51097	King and Queen	VA	USA	0	0	0	0	0	0.008	0.028	0.061	0.14	0.254	0.379	0.522
51099	King George	VA	USA	0	0	0	0	0.007	0.02	0.06	0.118	0.222	0.398	0.567	0.708
51101	King William	VA	USA	0	0	0	0	0.007	0.015	0.042	0.088	0.168	0.291	0.435	0.593
51103	Lancaster	VA	USA	0	0	0	0	0	0.001	0.003	0.008	0.025	0.086	0.18	0.316
51105	Lee	VA	USA	0	0	0	0	0	0	0	0	0	0	0	0
51107	Loudoun	VA	USA	0	0	0	0.003	0.023	0.075	0.187	0.355	0.558	0.731	0.856	0.934
51109	Louisa	VA	USA	0	0	0	0.001	0.007	0.028	0.064	0.135	0.243	0.379	0.537	0.676
51111	Lunenburg	VA	USA	0	0	0	0	0	0	0.001	0.011	0.046	0.113	0.202	0.315
51113	Madison	VA	USA	0	0	0	0.001	0.003	0.011	0.023	0.049	0.114	0.199	0.331	0.504
51115	Mathews	VA	USA	0	0	0	0	0	0	0	0.006	0.023	0.045	0.115	0.241
51117	Mecklenburg	VA	USA	0	0	0	0	0	0.001	0.005	0.019	0.066	0.136	0.244	0.391
51119	Middlesex	VA	USA	0	0	0	0	0	0.001	0.007	0.02	0.048	0.112	0.224	0.355
51121	Montgomery	VA	USA	0	0.001	0.002	0.006	0.015	0.03	0.057	0.084	0.127	0.175	0.233	0.302
51125	Nelson	VA	USA	0	0	0	0.001	0.006	0.015	0.022	0.045	0.093	0.164	0.263	0.385
51127	New Kent	VA	USA	0	0	0	0.001	0.01	0.027	0.067	0.126	0.232	0.363	0.535	0.678
51131	Northampton	VA	USA	0	0	0	0	0.001	0.002	0.004	0.009	0.024	0.054	0.127	0.237
51133	Northumberland	VA	USA	0	0	0	0	0	0	0.001	0.016	0.063	0.153	0.285	0.476
51135	Nottoway	VA	USA	0	0	0	0	0.001	0.005	0.015	0.046	0.1	0.175	0.29	0.418
51137	Orange	VA	USA	0	0	0.001	0.001	0.007	0.016	0.037	0.082	0.167	0.293	0.462	0.608
51139	Page	VA	USA	0	0	0.001	0.003	0.006	0.025	0.051	0.083	0.145	0.245	0.371	0.529
51141	Patrick	VA	USA	0	0	0	0.002	0.003	0.004	0.011	0.024	0.048	0.092	0.141	0.214
51143	Pittsylvania	VA	USA	0	0	0	0	0.001	0.004	0.006	0.017	0.034	0.066	0.115	0.197
51145	Powhatan	VA	USA	0	0	0	0.002	0.011	0.03	0.075	0.158	0.279	0.41	0.545	0.666
51147	Prince Edward	VA	USA	0	0	0	0	0	0	0.009	0.027	0.075	0.156	0.276	0.413
51149	Prince George	VA	USA	0	0	0.001	0.007	0.014	0.041	0.073	0.155	0.244	0.38	0.513	0.634
51153	Prince William	VA	USA	0	0	0.007	0.032	0.07	0.136	0.243	0.384	0.547	0.695	0.847	0.931
51155	Pulaski	VA	USA	0	0.001	0.001	0.005	0.008	0.021	0.038	0.058	0.1	0.143	0.214	0.278
51157	Rappahannock	VA	USA	0	0	0.001	0.004	0.008	0.018	0.036	0.077	0.172	0.281	0.433	0.592
51159	Richmond	VA	USA	0	0	0	0	0	0	0.005	0.015	0.051	0.111	0.223	0.353
51161	Roanoke	VA	USA	0	0.001	0.002	0.006	0.019	0.03	0.041	0.073	0.104	0.164	0.213	0.293
51163	Rockbridge	VA	USA	0	0.001	0.002	0.007	0.013	0.022	0.043	0.07	0.109	0.162	0.254	0.362
51165	Rockingham	VA	USA	0	0	0	0.005	0.021	0.04	0.069	0.128	0.2	0.317	0.424	0.574
51167	Russell	VA	USA	0	0	0.001	0.002	0.006	0.014	0.025	0.038	0.055	0.08	0.121	0.16
51169	Scott	VA	USA	0	0	0.001	0.003	0.008	0.015	0.02	0.028	0.041	0.065	0.084	0.113
51171	Shenandoah	VA	USA	0	0.001	0.006	0.015	0.028	0.047	0.085	0.123	0.209	0.308	0.444	0.587
51173	Smyth	VA	USA	0	0.001	0.002	0.005	0.013	0.023	0.033	0.053	0.083	0.126	0.161	0.22
51175	Southampton	VA	USA	0	0	0	0	0.002	0.004	0.016	0.036	0.083	0.156	0.264	0.398
51177	Spotsylvania	VA	USA	0	0.001	0.003	0.01	0.029	0.065	0.137	0.235	0.369	0.504	0.661	0.784
51179	Stafford	VA	USA	0	0	0.003	0.014	0.034	0.087	0.16	0.287	0.442	0.614	0.754	0.862
51181	Surry	VA	USA	0	0	0	0	0.002	0.007	0.023	0.061	0.123	0.224	0.351	0.501
51183	Sussex	VA	USA	0	0	0	0.001	0.003	0.008	0.03	0.064	0.126	0.208	0.329	0.462
51185	Tazewell	VA	USA	0	0	0	0	0.003	0.007	0.013	0.024	0.05	0.077	0.125	0.165
51187	Warren	VA	USA	0	0.002	0.006	0.01	0.017	0.033	0.074	0.141	0.237	0.366	0.506	0.672
51191	Washington	VA	USA	0	0.003	0.007	0.012	0.024	0.032	0.053	0.074	0.097	0.138	0.173	0.225
51193	Westmoreland	VA	USA	0	0	0	0	0.001	0.01	0.029	0.083	0.17	0.3	0.461	0.64
51195	Wise	VA	USA	0	0	0	0	0.001	0.005	0.01	0.018	0.03	0.037	0.061	0.084
51197	Wythe	VA	USA	0	0	0.002	0.005	0.012	0.022	0.031	0.053	0.086	0.122	0.181	0.245
51199	York	VA	USA	0	0	0	0	0	0.001	0.006	0.012	0.038	0.077	0.177	0.298
51510	Alexandria City	VA	USA	0	0	0	0.003	0.013	0.044	0.112	0.222	0.36	0.516	0.695	0.831
51520	Bristol City	VA	USA	0	0	0.005	0.007	0.012	0.022	0.032	0.041	0.058	0.08	0.109	0.133
51550	Chesapeake City	VA	USA	0	0	0	0.001	0.002	0.002	0.011	0.018	0.033	0.061	0.106	0.173
51570	Colonial Heights City	VA	USA	0	0	0	0.003	0.01	0.027	0.06	0.11	0.172	0.286	0.407	0.526
51620	Franklin City	VA	USA	0	0	0	0	0	0	0	0.006	0.019	0.04	0.087	0.176
51630	Fredericksburg City	VA	USA	0	0	0	0.001	0.01	0.029	0.074	0.142	0.233	0.36	0.506	0.634
51640	Galax City	VA	USA	0	0	0	0	0.002	0.002	0.012	0.026	0.04	0.064	0.092	0.145
51650	Hampton City	VA	USA	0	0	0	0	0.001	0.002	0.007	0.012	0.03	0.067	0.127	0.218
51660	Harrisonburg City	VA	USA	0	0.001	0.002	0.004	0.008	0.023	0.046	0.064	0.101	0.153	0.207	0.288
51670	Hopewell City	VA	USA	0	0	0	0.001	0.012	0.023	0.05	0.101	0.182	0.27	0.367	0.485
51680	Lynchburg City	VA	USA	0	0	0	0.001	0.001	0.002	0.003	0.008	0.024	0.047	0.082	0.148
51683	Manassas City	VA	USA	0	0	0	0.003	0.011	0.028	0.057	0.097	0.159	0.276	0.399	0.526
51685	Manassas Park City	VA	USA	0	0	0	0.001	0.012	0.024	0.052	0.098	0.172	0.275	0.4	0.533
51700	Newport News City	VA	USA	0	0	0	0	0	0.001	0.009	0.024	0.051	0.112	0.213	0.337
51710	Norfolk City	VA	USA	0	0	0	0.002	0.003	0.005	0.01	0.013	0.021	0.047	0.103	0.178
51730	Petersburg City	VA	USA	0	0	0.001	0.002	0.013	0.029	0.067	0.126	0.2	0.317	0.456	0.584
51735	Poquoson City	VA	USA	0	0	0	0	0	0	0.002	0.005	0.01	0.026	0.058	0.123
51740	Portsmouth City	VA	USA	0	0	0	0	0	0.002	0.002	0.012	0.024	0.042	0.098	0.185
51750	Radford City	VA	USA	0	0	0.001	0.001	0.006	0.013	0.022	0.043	0.058	0.085	0.121	0.173
51760	Richmond City	VA	USA	0	0	0	0.003	0.021	0.058	0.137	0.219	0.344	0.472	0.586	0.723
51800	Suffolk City	VA	USA	0	0	0	0	0	0.003	0.004	0.015	0.033	0.069	0.136	0.247
51810	Virginia Beach City	VA	USA	0	0	0	0	0.002	0.005	0.008	0.014	0.03	0.071	0.111	0.191
51830	Williamsburg City	VA	USA	0	0	0	0	0	0	0.003	0.007	0.019	0.047	0.109	0.187
51840	Winchester City	VA	USA	0	0.001	0.001	0.004	0.009	0.021	0.032	0.062	0.092	0.151	0.236	0.34
54001	Barbour	WV	USA	0	0	0	0	0	0	0.006	0.029	0.065	0.133	0.216	0.347
54003	Berkeley	WV	USA	0	0.002	0.005	0.015	0.028	0.058	0.102	0.199	0.33	0.5	0.664	0.786
54005	Boone	WV	USA	0	0	0	0	0	0.001	0.004	0.008	0.018	0.035	0.066	0.088
54007	Braxton	WV	USA	0	0	0	0	0	0.003	0.006	0.01	0.018	0.038	0.073	0.131
54009	Brooke	WV	USA	0	0	0	0.002	0.013	0.039	0.097	0.181	0.287	0.423	0.566	0.69
54011	Cabell	WV	USA	0	0	0	0	0	0.001	0.001	0.004	0.011	0.021	0.036	0.062
54013	Calhoun	WV	USA	0	0	0	0	0	0	0.001	0.011	0.015	0.022	0.045	0.093
54015	Clay	WV	USA	0	0	0	0	0.001	0.006	0.009	0.013	0.023	0.042	0.072	0.123
54017	Doddridge	WV	USA	0	0	0	0	0	0.003	0.01	0.018	0.029	0.07	0.129	0.214
54019	Fayette	WV	USA	0	0	0	0	0.001	0.005	0.012	0.019	0.034	0.07	0.109	0.167
54021	Gilmer	WV	USA	0	0	0	0	0	0	0.001	0.007	0.015	0.03	0.061	0.108
54023	Grant	WV	USA	0	0	0	0	0.009	0.019	0.045	0.091	0.159	0.28	0.441	0.609
54025	Greenbrier	WV	USA	0	0	0	0.001	0.002	0.005	0.011	0.027	0.058	0.103	0.164	0.249
54027	Hampshire	WV	USA	0	0	0.002	0.006	0.016	0.031	0.056	0.118	0.213	0.372	0.516	0.702
54029	Hancock	WV	USA	0	0	0.001	0.006	0.032	0.085	0.164	0.276	0.407	0.563	0.687	0.79
54031	Hardy	WV	USA	0	0	0.001	0.008	0.015	0.039	0.059	0.108	0.194	0.297	0.461	0.646
54033	Harrison	WV	USA	0	0	0	0.001	0.001	0.002	0.007	0.017	0.049	0.103	0.199	0.312
54035	Jackson	WV	USA	0	0	0	0	0.001	0.003	0.005	0.011	0.026	0.04	0.069	0.107
54037	Jefferson	WV	USA	0	0	0.001	0.005	0.018	0.042	0.081	0.172	0.343	0.524	0.685	0.809
54039	Kanawha	WV	USA	0	0	0	0.002	0.005	0.009	0.019	0.035	0.056	0.086	0.131	0.187
54041	Lewis	WV	USA	0	0	0	0	0.001	0.001	0.004	0.011	0.025	0.052	0.104	0.17
54043	Lincoln	WV	USA	0	0	0	0	0	0	0	0.006	0.015	0.034	0.066	0.101
54045	Logan	WV	USA	0	0	0	0	0	0	0	0.001	0.004	0.018	0.031	0.065
54047	McDowell	WV	USA	0	0	0	0	0	0.001	0.004	0.014	0.023	0.044	0.069	0.109
54049	Marion	WV	USA	0	0	0	0	0	0.003	0.014	0.038	0.075	0.143	0.228	0.34
54051	Marshall	WV	USA	0	0	0	0.005	0.015	0.034	0.083	0.164	0.254	0.392	0.538	0.666
54053	Mason	WV	USA	0	0	0	0	0	0	0.001	0.005	0.009	0.018	0.033	0.06
54055	Mercer	WV	USA	0	0	0	0.001	0.003	0.007	0.013	0.028	0.051	0.085	0.136	0.208
54057	Mineral	WV	USA	0	0	0	0.002	0.008	0.018	0.058	0.11	0.19	0.321	0.481	0.652
54059	Mingo	WV	USA	0	0	0	0	0	0	0.001	0.002	0.009	0.024	0.052	0.082
54061	Monongalia	WV	USA	0	0	0	0	0.008	0.028	0.062	0.12	0.206	0.315	0.45	0.587
54063	Monroe	WV	USA	0	0	0	0	0.001	0.006	0.011	0.029	0.055	0.096	0.147	0.21
54065	Morgan	WV	USA	0	0	0.003	0.008	0.026	0.054	0.097	0.198	0.331	0.5	0.67	0.797
54067	Nicholas	WV	USA	0	0	0	0	0.001	0.002	0.009	0.019	0.035	0.063	0.105	0.17
54069	Ohio	WV	USA	0	0	0	0.005	0.016	0.034	0.082	0.161	0.289	0.425	0.556	0.695
54071	Pendleton	WV	USA	0	0	0.001	0.002	0.002	0.014	0.04	0.073	0.129	0.232	0.348	0.483
54073	Pleasants	WV	USA	0	0	0	0	0	0.002	0.002	0.005	0.01	0.018	0.047	0.095
54075	Pocahontas	WV	USA	0	0	0	0	0.002	0.002	0.012	0.028	0.062	0.116	0.188	0.296
54077	Preston	WV	USA	0	0	0	0.001	0.007	0.024	0.061	0.123	0.208	0.313	0.445	0.591
54079	Putnam	WV	USA	0	0	0	0	0	0.001	0.004	0.01	0.02	0.04	0.06	0.092
54081	Raleigh	WV	USA	0	0	0	0	0	0.004	0.01	0.019	0.035	0.066	0.106	0.169
54083	Randolph	WV	USA	0	0	0	0	0	0.003	0.01	0.035	0.073	0.138	0.221	0.347
54085	Ritchie	WV	USA	0	0	0	0	0	0	0.002	0.005	0.015	0.03	0.065	0.117
54087	Roane	WV	USA	0	0	0	0	0	0.004	0.009	0.019	0.03	0.044	0.065	0.105
54089	Summers	WV	USA	0	0	0	0	0.001	0.005	0.014	0.026	0.057	0.092	0.134	0.206
54091	Taylor	WV	USA	0	0	0	0	0.001	0.005	0.018	0.04	0.108	0.177	0.257	0.369
54093	Tucker	WV	USA	0	0	0	0	0	0.004	0.015	0.034	0.076	0.14	0.243	0.37
54095	Tyler	WV	USA	0	0	0	0	0	0	0	0	0	0	0	0
54097	Upshur	WV	USA	0	0	0	0	0	0.001	0.003	0.012	0.03	0.071	0.126	0.219
54099	Wayne	WV	USA	0	0	0	0	0	0	0	0.002	0.007	0.016	0.028	0.058
54101	Webster	WV	USA	0	0	0	0	0	0.001	0.004	0.014	0.039	0.075	0.145	0.234
54103	Wetzel	WV	USA	0	0	0	0	0.002	0.014	0.032	0.072	0.14	0.235	0.365	0.507
54105	Wirt	WV	USA	0	0	0	0	0	0.001	0.004	0.008	0.013	0.026	0.047	0.083
54107	Wood	WV	USA	0	0	0	0.001	0.002	0.003	0.006	0.011	0.02	0.039	0.077	0.137
54109	Wyoming	WV	USA	0	0	0	0	0	0	0.001	0.008	0.017	0.035	0.066	0.105
